# Supplementary material for: 3-Carbamoylquinoxalin-1-ium chloride
Source: Acta Crystallogr Sect E Struct Rep Online. 2011 Dec 10;68(Pt 1):o79–80. doi: 10.1107/S1600536811052457 (PMC3254432; doi:10.1107/S1600536811052457)
Supplement: Supplementary file 2 [file e-68-00o79-Isup2.hkl]

#
# h,k,l, Fc-squared, Fo-squared, sigma(Fo-squared) and status flag
#
data_I
_shelx_title 'dmg011 jkh @150K Pale Yellow Plate Monoclinic P21/n ama SHELXL'
_shelx_refln_list_code          4
_shelx_F_calc_maximum       82.97
_exptl_crystal_F_000       432.00
_reflns_d_resolution_high  0.7705
 
loop_
 _symmetry_equiv_pos_as_xyz
 'x, y, z'
 '-x+1/2, y+1/2, -z+1/2'
 '-x, -y, -z'
 'x-1/2, -y-1/2, z-1/2'
 
_cell_length_a     5.6476
_cell_length_b    15.1045
_cell_length_c    11.2556
_cell_angle_alpha  90.000
_cell_angle_beta   99.993
_cell_angle_gamma  90.000
 
_shelx_F_squared_multiplier     1.000
 
loop_
 _refln_index_h
 _refln_index_k
 _refln_index_l
 _refln_F_squared_calc
 _refln_F_squared_meas
 _refln_F_squared_sigma
 _refln_observed_status
   2   0   0      673.32      630.68     16.45 o
   4   0   0       91.06       89.08      2.97 o
   6   0   0        1.04        5.05      1.64 o
   1   1   0     2263.81     1922.82     55.15 o
   2   1   0     5511.02     5188.05    151.96 o
   3   1   0       21.49       25.57      1.05 o
   4   1   0      261.73      252.07      4.97 o
   5   1   0       16.66       13.48      1.21 o
   6   1   0       71.76       65.39      2.26 o
   7   1   0       18.49       11.60      2.68 o
   1   2   0        3.27        5.15      0.49 o
   2   2   0      514.61      517.40      8.67 o
   3   2   0      990.42      853.22     14.09 o
   4   2   0      275.36      261.65      5.32 o
   5   2   0       82.15       83.33      2.31 o
   6   2   0       24.94       27.32      1.57 o
   7   2   0        7.38       12.04      3.27 o
   1   3   0     1367.17     1317.94     22.52 o
   2   3   0     1319.57     1230.51     19.04 o
   3   3   0        0.00        1.43      0.68 o
   4   3   0      353.08      346.63      6.78 o
   5   3   0      144.36      149.66      4.24 o
   6   3   0        2.23        4.17      1.18 o
   7   3   0       63.23       61.25      5.65 o
   0   4   0      265.64      268.02      7.32 o
   1   4   0     1405.66     1399.31     24.08 o
   2   4   0       41.03       42.44      2.45 o
   3   4   0      254.87      253.62      4.60 o
   4   4   0       40.80       36.81      1.37 o
   5   4   0       80.80       72.79      2.31 o
   6   4   0        0.61        0.53      1.24 o
   7   4   0       42.81       46.38      4.61 o
   1   5   0     2334.24     2260.28     49.70 o
   2   5   0      106.60      115.92      3.00 o
   3   5   0       44.04       47.43      1.35 o
   4   5   0       97.57       87.93      3.35 o
   5   5   0      173.24      168.73      5.95 o
   6   5   0        1.27        2.48      1.25 o
   0   6   0       38.42       40.00      1.93 o
   1   6   0       71.77       95.56     31.01 o
   2   6   0      718.03      717.72     13.56 o
   3   6   0     1040.79      975.68     15.53 o
   4   6   0        7.13        5.85      0.78 o
   5   6   0        3.00        2.92      0.74 o
   6   6   0      102.54      102.28      5.91 o
   1   7   0     3417.11     3625.03     59.24 o
   2   7   0        0.09       -1.10      2.45 o
   3   7   0       12.60       13.23      0.97 o
   4   7   0     1658.50     1674.87     26.49 o
   5   7   0       58.15       44.83      2.38 o
   6   7   0       33.21       36.47      5.57 o
   0   8   0      654.37      595.13     15.22 o
   1   8   0       32.87       44.88      2.39 o
   2   8   0      217.00      242.42      8.04 o
   3   8   0      643.80      608.28     12.17 o
   4   8   0       18.68       16.07      1.49 o
   5   8   0      159.41      154.90      3.97 o
   6   8   0      174.28      173.56     13.53 o
   1   9   0        4.40        4.38      0.96 o
   2   9   0      667.96      664.78     13.18 o
   3   9   0       15.21       17.59      1.36 o
   4   9   0       42.28       44.35      2.41 o
   5   9   0       63.67       60.44      1.90 o
   6   9   0       41.11       35.68      6.10 o
   0  10   0     1553.19     1598.73     39.69 o
   1  10   0       40.97       37.47      1.93 o
   2  10   0      306.55      304.81     13.32 o
   3  10   0       52.36       56.56      2.29 o
   4  10   0      182.58      187.08      4.48 o
   5  10   0        4.35        5.15      3.86 o
   6  10   0       77.82       95.30      9.22 o
   1  11   0       23.24       22.89      1.64 o
   2  11   0      272.68      269.71      7.66 o
   3  11   0        9.36        9.43      1.51 o
   4  11   0       46.75       45.04      2.10 o
   5  11   0       51.07       56.79      7.14 o
   0  12   0      299.13      308.97      9.67 o
   1  12   0      293.14      287.08      6.85 o
   2  12   0       78.52       77.47      2.83 o
   3  12   0      141.05      136.11      5.28 o
   4  12   0       84.25       82.99      3.42 o
   5  12   0       76.87       90.70      9.37 o
   1  13   0      145.26      139.21      4.31 o
   2  13   0      156.14      145.01      4.76 o
   3  13   0        5.76        5.35      1.78 o
   4  13   0       46.17       45.64      2.68 o
   5  13   0       43.50       45.79      8.03 o
   0  14   0      425.02      437.83     14.74 o
   1  14   0      377.43      383.42      9.67 o
   2  14   0        5.51        4.46      1.93 o
   3  14   0      562.82      572.56     16.08 o
   4  14   0        9.56        5.35      5.65 o
   5  14   0       87.91      110.92     10.56 o
   1  15   0       16.59       16.80      2.38 o
   2  15   0        1.71        1.93      2.08 o
   3  15   0        7.70        5.80      2.08 o
   4  15   0       74.53       68.84      5.20 o
   0  16   0       18.70       12.49      3.42 o
   1  16   0       35.86       34.64      3.12 o
   2  16   0        0.01        5.50      2.38 o
   3  16   0       13.08       21.55      3.12 o
   4  16   0       15.75       12.49      6.54 o
   1  17   0       48.72       54.26      3.57 o
   2  17   0       66.52       64.23      4.31 o
   3  17   0        0.95        4.01      2.97 o
   0  18   0        2.98        5.80      5.50 o
   1  18   0       13.64       10.70      3.86 o
   2  18   0        0.63        4.91      3.27 o
   1  19   0       25.85       26.91      3.87 o
  -7   0   1      171.62      171.32     13.98 o
  -5   0   1        0.10        0.59      1.04 o
  -3   0   1     3059.51     2999.35     69.47 o
   1   0   1      198.88      198.27      5.96 o
   3   0   1     2787.26     2742.96     52.99 o
   5   0   1     1207.60     1155.22     25.83 o
  -7   1   1       23.32       19.33      6.54 o
  -6   1   1        0.88       -0.93      0.93 o
  -5   1   1      195.86      199.12      4.05 o
  -4   1   1      185.43      190.88      3.86 o
  -3   1   1      840.52      890.78     14.28 o
  -2   1   1       46.14       51.64      2.45 o
  -1   1   1      101.03      100.36      9.23 o
   1   1   1     4578.50     4580.43     74.16 o
   2   1   1      190.47      212.99      4.15 o
   3   1   1      638.38      745.34     12.63 o
   4   1   1       42.97       45.94      1.42 o
   5   1   1      425.94      420.37      7.57 o
   6   1   1       55.15       46.15      4.31 o
   7   1   1      135.40      140.97      8.03 o
  -7   2   1      126.55      124.76     11.45 o
  -6   2   1      361.11      358.40      8.50 o
  -5   2   1       12.86       12.94      2.01 o
  -4   2   1      614.80      621.52     10.56 o
  -3   2   1       91.68       75.86      1.75 o
  -2   2   1        0.75        2.10      1.19 o
  -1   2   1        7.61        7.95      0.81 o
   1   2   1      129.71      109.33      2.58 o
   2   2   1     3870.81     3864.63     57.14 o
   3   2   1      837.44      744.76     13.96 o
   4   2   1        8.11        8.03      1.11 o
   5   2   1       50.59       45.53      2.38 o
   6   2   1       58.90       63.43      2.32 o
   7   2   1       12.82        6.99      3.27 o
  -7   3   1       83.53       85.05      9.96 o
  -6   3   1       56.23       56.53      2.30 o
  -5   3   1      159.06      159.92      4.69 o
  -4   3   1      201.41      179.16      3.78 o
  -3   3   1      238.97      219.18      4.32 o
  -2   3   1      347.66      314.91     20.20 o
  -1   3   1      699.12      691.36     12.29 o
   0   3   1       83.70      105.46      2.32 o
   1   3   1      459.01      433.39      8.23 o
   2   3   1     1028.81      966.88     22.69 o
   3   3   1      279.73      280.28      5.89 o
   4   3   1      568.49      551.49     16.91 o
   5   3   1       54.87       57.26      2.68 o
   6   3   1        0.09       -0.53      1.64 o
   7   3   1       17.15       18.43      3.42 o
  -7   4   1       35.34       35.83      7.43 o
  -6   4   1       23.96       26.71      5.72 o
  -5   4   1        5.18        5.60      1.64 o
  -4   4   1      361.58      337.12      6.40 o
  -3   4   1       51.02       40.48      1.64 o
  -2   4   1      152.20      157.84      2.95 o
  -1   4   1     1051.99      998.39     17.57 o
   0   4   1     4428.29     4511.07     72.96 o
   1   4   1      488.48      458.10      8.60 o
   2   4   1      120.48      112.20      2.68 o
   3   4   1       45.42       39.46      1.42 o
   4   4   1       64.75       64.20      3.87 o
   5   4   1        0.86        1.59      1.28 o
   6   4   1      345.87      366.57     10.41 o
  -6   5   1       41.39       40.80      3.73 o
  -5   5   1      235.98      230.89      8.73 o
  -4   5   1       74.90       81.99      3.84 o
  -3   5   1       93.80       87.74      2.68 o
  -2   5   1     2006.32     1994.24     33.25 o
  -1   5   1      246.75      269.45      5.36 o
   0   5   1     2620.30     2520.27     41.69 o
   1   5   1        2.99        1.81      0.68 o
   2   5   1     1483.75     1393.77     24.34 o
   3   5   1        8.54       10.39      0.98 o
   4   5   1      614.76      598.82     11.69 o
   5   5   1       31.81       27.35      1.78 o
   6   5   1       12.39       14.72      2.03 o
  -6   6   1       28.74       27.75      3.36 o
  -5   6   1        1.32       -0.78      1.94 o
  -4   6   1      120.40      114.23      3.93 o
  -3   6   1      459.50      434.35      7.58 o
  -2   6   1      340.76      387.43      9.46 o
  -1   6   1      325.44      358.93      7.15 o
   0   6   1      456.82      426.62      7.91 o
   1   6   1      338.78      361.49      7.65 o
   2   6   1     1881.81     1864.68     37.34 o
   3   6   1      275.36      274.48      5.22 o
   4   6   1     1210.39     1233.51     24.49 o
   5   6   1       92.92       87.51      2.78 o
   6   6   1      290.33      298.78     10.45 o
  -6   7   1        0.08        1.34      4.01 o
  -5   7   1      223.28      235.05      8.78 o
  -4   7   1        5.20        4.19      1.68 o
  -3   7   1      253.56      242.90      4.92 o
  -2   7   1       18.69       10.01      1.26 o
  -1   7   1     1396.74     1479.66     25.79 o
   0   7   1       74.69       85.37      2.83 o
   1   7   1     1498.00     1568.02     26.52 o
   2   7   1      196.99      183.91      4.61 o
   3   7   1       58.91       56.92      1.82 o
   4   7   1     3086.69     3244.55     50.82 o
   5   7   1      133.57      129.08      6.54 o
   6   7   1       99.94      115.98      9.52 o
  -6   8   1       47.35       47.28      6.39 o
  -5   8   1      212.27      213.94      9.46 o
  -4   8   1       92.88       95.99      2.25 o
  -3   8   1     1014.61     1012.32     24.86 o
  -2   8   1      218.79      244.61      6.61 o
  -1   8   1      300.24      288.57      6.25 o
   0   8   1      369.32      365.05      7.01 o
   1   8   1     1133.52     1196.65     21.02 o
   2   8   1      883.35      976.46     18.14 o
   3   8   1      157.51      152.81      4.05 o
   4   8   1      376.97      381.47      7.94 o
   5   8   1       97.64       99.96      3.21 o
   6   8   1       61.40       64.38      7.14 o
  -6   9   1      156.06      142.17     11.45 o
  -5   9   1      885.23      925.74     24.98 o
  -4   9   1       21.49       21.35      0.95 o
  -3   9   1       10.15        9.66      2.23 o
  -2   9   1      312.55      336.58      7.15 o
  -1   9   1      213.96      203.28      4.61 o
   0   9   1       70.62       78.73      2.35 o
   1   9   1      158.37      138.31      3.40 o
   2   9   1       90.73       91.25      2.89 o
   3   9   1        5.56        6.17      1.16 o
   4   9   1       25.95       25.64      1.39 o
   5   9   1        4.89        5.32      1.61 o
   6   9   1       22.54       27.35      5.95 o
  -6  10   1        1.44        2.68      5.05 o
  -5  10   1       12.92        7.28      4.31 o
  -4  10   1        2.52        2.38      1.07 o
  -3  10   1      668.04      697.01     14.16 o
  -2  10   1       69.77       75.24      2.53 o
  -1  10   1      253.91      253.60      5.66 o
   0  10   1        3.06        5.20      1.43 o
   1  10   1        7.36        6.65      1.20 o
   2  10   1       43.10       45.22      2.45 o
   3  10   1      349.11      345.57      8.11 o
   4  10   1       17.14       16.54      1.49 o
   5  10   1       87.30       89.67      4.53 o
   6  10   1        0.04       -0.45      4.76 o
  -6  11   1        8.22       12.64      5.80 o
  -5  11   1       15.29       12.64      5.20 o
  -4  11   1       55.23       51.72      3.64 o
  -3  11   1       68.50       63.49      2.38 o
  -2  11   1       50.96       54.42      2.08 o
  -1  11   1      222.70      232.71      5.95 o
   0  11   1       17.98       16.35      1.49 o
   1  11   1       78.60       81.12      2.78 o
   2  11   1       26.44       26.10      1.85 o
   3  11   1        9.13        7.29      2.30 o
   4  11   1        7.24        4.16      2.68 o
   5  11   1      203.49      209.77     11.23 o
  -5  12   1       32.87       37.76      7.14 o
  -4  12   1      191.68      184.43      5.65 o
  -3  12   1       28.51       30.92      2.23 o
  -2  12   1       74.26       72.86      2.83 o
  -1  12   1      196.60      202.17      5.21 o
   0  12   1      399.56      416.00      9.38 o
   1  12   1       93.87       91.62      6.10 o
   2  12   1        9.03        9.84      1.62 o
   3  12   1       45.10       40.14      2.38 o
   4  12   1       93.70       92.30      3.49 o
   5  12   1        6.35        9.81      5.20 o
  -5  13   1       84.79       98.73      9.66 o
  -4  13   1       65.66       67.65      3.12 o
  -3  13   1       13.82       10.55      1.49 o
  -2  13   1      379.79      358.57      8.93 o
  -1  13   1       19.21       17.99      2.08 o
   0  13   1      354.32      360.36      8.63 o
   1  13   1       28.75       24.38      2.23 o
   2  13   1      110.91      120.01      4.02 o
   3  13   1       58.75       58.51      3.35 o
   4  13   1       67.62       74.88      9.37 o
   5  13   1        3.87       -0.59      5.35 o
  -5  14   1       61.90       80.43      8.92 o
  -4  14   1       63.86       59.02      4.01 o
  -3  14   1       10.56       12.93      1.93 o
  -2  14   1       19.40       14.12      1.93 o
  -1  14   1      245.51      267.05      6.84 o
   0  14   1      968.13     1025.31     21.63 o
   1  14   1      716.28      748.22     16.39 o
   2  14   1       10.22       15.11      4.76 o
   3  14   1        9.24        9.51      2.47 o
   4  14   1       16.19       21.99      7.58 o
  -4  15   1        9.57       15.46      4.61 o
  -3  15   1        6.08        8.18      2.23 o
  -2  15   1      701.60      728.22     19.22 o
  -1  15   1       57.64       51.29      2.97 o
   0  15   1        0.47        4.16      2.08 o
   1  15   1        5.19        4.76      1.93 o
   2  15   1       24.26       16.35      2.38 o
   3  15   1       69.81       67.35      3.72 o
   4  15   1      130.02      120.30      9.37 o
  -4  16   1       10.92        6.09      4.91 o
  -3  16   1        6.26        7.73      2.68 o
  -2  16   1       49.36       46.09      3.42 o
  -1  16   1      397.32      412.56     12.95 o
   0  16   1       11.94       14.42      2.68 o
   1  16   1       16.10       14.57      2.53 o
   2  16   1       51.12       57.68      3.87 o
   3  16   1        6.70        3.72      2.53 o
   4  16   1       55.21       80.58     10.26 o
  -3  17   1       23.73       30.47      3.87 o
  -2  17   1       72.16       57.24      4.91 o
  -1  17   1       90.05       89.06      4.91 o
   0  17   1       80.87       90.70      5.65 o
   1  17   1      177.65      188.14      7.29 o
   2  17   1       35.30       30.77      3.87 o
   3  17   1       11.33       12.04      3.27 o
  -2  18   1       16.29       15.31      3.27 o
  -1  18   1        5.03        6.69      3.86 o
   0  18   1       49.96       48.47      4.76 o
   1  18   1        0.35        2.68      3.72 o
   2  18   1        0.71       -1.93      3.27 o
  -1  19   1       26.73       25.87      4.46 o
   0  19   1       17.11       16.35      4.31 o
   1  19   1       13.08        9.81      3.72 o
  -6   0   2      143.91      136.07      4.76 o
  -4   0   2     1322.01     1221.72     30.66 o
  -2   0   2       52.71       57.25      2.83 o
   2   0   2     1023.53      905.61     19.62 o
   4   0   2       32.32       38.06      1.93 o
   6   0   2      333.42      326.31     12.35 o
  -7   1   2        1.82       -5.80      5.80 o
  -6   1   2      129.02      123.37      3.55 o
  -5   1   2       35.96       33.54      1.25 o
  -4   1   2        8.79        7.47      0.96 o
  -3   1   2      729.47      761.00     15.75 o
  -2   1   2     1227.72     1173.66     17.85 o
  -1   1   2     2305.02     2202.96     32.82 o
   0   1   2      951.84      884.47     24.22 o
   1   1   2      111.92      105.49      2.31 o
   2   1   2      260.18      285.68      5.29 o
   3   1   2      331.79      350.95      6.69 o
   4   1   2      446.89      449.93      8.79 o
   5   1   2       58.65       63.26      2.36 o
   6   1   2      262.60      244.09      5.93 o
  -7   2   2       33.56       29.29      7.14 o
  -6   2   2      276.33      273.12      8.42 o
  -5   2   2       46.87       45.10      1.53 o
  -4   2   2      484.31      485.08      9.09 o
  -3   2   2        7.87        6.66      0.89 o
  -2   2   2      365.73      346.61      8.35 o
   0   2   2     1307.34     1157.00     20.01 o
   1   2   2      270.97      254.23      5.22 o
   2   2   2     1319.79     1297.42     22.28 o
   3   2   2        5.41        5.07      1.71 o
   4   2   2       11.15       12.66      1.18 o
   5   2   2        0.22        1.17      1.01 o
   6   2   2      202.72      198.72     10.11 o
  -7   3   2        5.71       -4.01      4.01 o
  -6   3   2       32.56       33.27      5.05 o
  -5   3   2      306.70      309.68     10.71 o
  -4   3   2       60.28       64.38      4.01 o
  -3   3   2      627.46      625.75     16.71 o
  -2   3   2     1129.01     1109.68     22.90 o
  -1   3   2     3855.47     3792.35     62.50 o
   0   3   2     2053.07     1902.25     32.22 o
   1   3   2     2756.61     2788.74     47.09 o
   2   3   2      639.93      666.57     11.44 o
   3   3   2        0.83        0.74      0.84 o
   4   3   2      160.73      167.04      4.15 o
   5   3   2       45.88       44.31      2.10 o
   6   3   2        2.97       -0.96      1.61 o
  -7   4   2      165.18      183.66     15.62 o
  -6   4   2        0.36       -0.45      1.78 o
  -5   4   2       45.02       38.80      4.16 o
  -4   4   2       17.49       20.07      2.97 o
  -3   4   2     1871.08     1827.64     35.94 o
  -2   4   2      330.37      376.20      8.42 o
  -1   4   2      626.72      562.22     10.36 o
   0   4   2      770.34      740.61     13.23 o
   1   4   2      248.94      248.50      5.86 o
   2   4   2        0.04       -0.78      0.78 o
   3   4   2      650.23      654.64     12.91 o
   4   4   2       21.37       20.84      1.78 o
   5   4   2      196.70      201.12      5.73 o
   6   4   2       57.35       56.36      4.61 o
  -7   5   2       17.88       38.20      7.88 o
  -6   5   2        6.67        5.65      2.68 o
  -5   5   2     1957.18     2164.89     57.62 o
  -4   5   2      131.25      135.05      5.50 o
  -3   5   2      615.88      592.30     13.13 o
  -2   5   2        0.02        1.19      0.59 o
  -1   5   2      630.50      648.85     13.29 o
   0   5   2       91.86       86.14      2.21 o
   1   5   2       96.14       80.72      2.50 o
   2   5   2       36.17       40.37      1.63 o
   3   5   2      735.94      711.65     12.25 o
   4   5   2      147.36      143.49      3.79 o
   5   5   2       96.45       98.69      3.21 o
   6   5   2       40.71       39.70      2.90 o
  -6   6   2       29.40       25.57      3.42 o
  -5   6   2       53.51       50.70      3.57 o
  -4   6   2      451.48      452.71     14.15 o
  -3   6   2       78.05       80.50      2.89 o
  -2   6   2      752.84      809.65     17.17 o
  -1   6   2     2151.91     2150.37     38.30 o
   0   6   2     1561.72     1526.59     26.20 o
   1   6   2      913.52     1019.61     17.82 o
   2   6   2      381.33      441.17     10.87 o
   3   6   2      129.72      119.85      2.93 o
   4   6   2      608.69      611.25     12.85 o
   5   6   2      141.41      150.29      4.47 o
   6   6   2        1.46       -0.38      1.93 o
  -6   7   2       33.10       31.22      3.72 o
  -5   7   2      138.36      146.93      6.69 o
  -4   7   2        7.24        8.70      5.87 o
  -3   7   2      541.68      558.49     10.98 o
  -2   7   2      312.39      301.07      6.25 o
  -1   7   2       68.52       49.57      1.73 o
   0   7   2     1049.62     1063.44     18.60 o
   1   7   2      157.13      128.75      3.10 o
   2   7   2       15.45       11.37      1.21 o
   3   7   2       33.62       31.28      2.68 o
   4   7   2      106.48      110.50      2.96 o
   5   7   2      389.98      397.26      9.15 o
   6   7   2        8.85       15.31      4.91 o
  -6   8   2       40.41       27.50      4.01 o
  -5   8   2      475.00      506.03     17.12 o
  -4   8   2      499.44      504.67     14.05 o
  -3   8   2      215.61      238.95      5.06 o
  -2   8   2       69.35       71.52      2.23 o
  -1   8   2      402.94      373.78      7.42 o
   0   8   2        9.66        9.49      1.13 o
   1   8   2      456.57      530.46     10.27 o
   2   8   2     1508.73     1573.38     50.67 o
   3   8   2      176.19      163.08      4.36 o
   4   8   2        3.94        3.00      1.10 o
   5   8   2       13.12       12.05      1.46 o
   6   8   2       42.13       38.21      6.39 o
  -6   9   2        0.05        0.15      4.46 o
  -5   9   2      151.87      156.45      7.58 o
  -4   9   2        5.39        6.21      1.98 o
  -3   9   2       29.84       27.80      1.34 o
  -2   9   2     1047.17     1104.96     21.21 o
  -1   9   2        4.46        4.71      1.03 o
   0   9   2     1159.08     1228.51     21.51 o
   1   9   2       28.20       22.84      4.09 o
   2   9   2      279.78      288.24      6.52 o
   3   9   2      338.15      328.41      7.84 o
   4   9   2       56.07       55.25      2.31 o
   5   9   2        0.58        0.28      4.76 o
   6   9   2      157.64      175.03     13.53 o
  -6  10   2       43.55       51.14      6.54 o
  -5  10   2      205.43      227.57     14.13 o
  -4  10   2      176.26      172.47      6.77 o
  -3  10   2      144.68      152.00      4.02 o
  -2  10   2      168.48      156.34      4.17 o
  -1  10   2        0.01       -1.04      1.04 o
   0  10   2      379.05      371.16      7.62 o
   1  10   2        0.03       -0.98      1.21 o
   2  10   2      520.39      488.73     10.26 o
   3  10   2      178.92      183.17      5.26 o
   4  10   2       24.62       21.77      1.67 o
   5  10   2       46.10       40.29      2.99 o
  -6  11   2       25.41       24.53      6.09 o
  -5  11   2        0.16       -4.31      4.31 o
  -4  11   2       24.52       22.56      2.60 o
  -3  11   2       16.02       19.33      1.49 o
  -2  11   2       62.74       60.37      2.38 o
  -1  11   2        0.24       -0.30      1.34 o
   0  11   2      177.54      173.53      4.46 o
   1  11   2      164.83      168.25      4.83 o
   2  11   2       20.11       20.57      3.57 o
   3  11   2       26.14       31.33      3.87 o
   4  11   2      511.56      535.12     15.60 o
   5  11   2        0.59        1.23      2.11 o
  -5  12   2      133.44      153.76     11.90 o
  -4  12   2       90.79       84.16      2.68 o
  -3  12   2       38.23       54.71      2.97 o
  -2  12   2       69.85       70.63      2.83 o
  -1  12   2      203.60      212.89      5.80 o
   0  12   2      214.64      211.69      5.56 o
   1  12   2       11.63       10.83      1.66 o
   2  12   2      345.56      330.51      8.20 o
   3  12   2       27.00       30.22      5.20 o
   4  12   2        3.49        4.91      1.79 o
   5  12   2       26.09       26.31      6.39 o
  -5  13   2       15.46       11.74      6.99 o
  -4  13   2       14.42       13.82      1.34 o
  -3  13   2        8.42        3.86      1.49 o
  -2  13   2       27.55       21.70      2.08 o
  -1  13   2        5.54        6.24      1.64 o
   0  13   2      311.89      311.33      8.93 o
   1  13   2      820.67      865.20     18.04 o
   2  13   2        1.58        3.42      1.80 o
   3  13   2       28.74       21.79      2.56 o
   4  13   2       10.10        6.79      2.39 o
   5  13   2      102.01      109.14     11.60 o
  -5  14   2       11.91       15.01      6.84 o
  -4  14   2        1.46        1.34      1.64 o
  -3  14   2       12.40       12.78      1.93 o
  -2  14   2       48.99       42.07      2.53 o
  -1  14   2      374.81      385.65     10.12 o
   0  14   2      177.38      168.97      5.50 o
   1  14   2       24.91       21.75      3.57 o
   2  14   2        0.14        3.52      5.87 o
   3  14   2      143.41      137.39      5.60 o
   4  14   2      119.47      128.63      7.15 o
  -4  15   2       77.86       74.04      7.88 o
  -3  15   2      124.56      119.56      4.91 o
  -2  15   2        3.02        1.93      1.93 o
  -1  15   2       48.78       47.43      2.82 o
   0  15   2       64.72       58.28      3.27 o
   1  15   2      469.55      488.01     12.06 o
   2  15   2       69.98       63.00      4.22 o
   3  15   2       43.22       46.67      3.60 o
   4  15   2       27.75       23.23      3.74 o
  -4  16   2       30.41       25.27      7.88 o
  -3  16   2        2.45        2.23      2.38 o
  -2  16   2      242.55      237.71      8.33 o
  -1  16   2      454.08      469.05     14.14 o
   0  16   2        1.99        2.82      2.38 o
   1  16   2       42.69       40.44      3.57 o
   2  16   2      122.31      115.50      5.46 o
   3  16   2       79.44       77.77      6.69 o
  -3  17   2        4.91        2.53      2.97 o
  -2  17   2        2.67        2.82      2.68 o
  -1  17   2        0.13        0.00      2.53 o
   0  17   2       31.55       24.98      3.87 o
   1  17   2       89.41       90.10      6.24 o
   2  17   2        9.96       12.34      3.42 o
   3  17   2        2.61        7.14      3.72 o
  -2  18   2        1.14        0.59      2.97 o
  -1  18   2        6.15       10.55      3.12 o
   0  18   2      175.35      186.65      9.82 o
   1  18   2        0.12        1.78      3.86 o
   2  18   2        8.78        6.39      3.72 o
  -1  19   2        1.58        0.45      3.42 o
   0  19   2       22.57       23.49      4.01 o
   1  19   2        0.17        8.62      3.86 o
  -7   0   3      102.87      111.37     11.60 o
  -5   0   3      289.87      276.04      9.52 o
  -3   0   3        4.56        4.76      0.89 o
  -1   0   3     1580.97     1516.64     36.27 o
   1   0   3     2948.78     3060.52     72.91 o
   3   0   3      310.86      260.09      7.00 o
   5   0   3        3.15       10.85      1.78 o
  -7   1   3        1.70       -1.01      2.85 o
  -6   1   3        0.82        0.25      0.66 o
  -5   1   3      223.69      223.56      4.75 o
  -4   1   3      156.23      163.55      3.68 o
  -3   1   3     1710.15     1696.84     33.62 o
  -2   1   3      205.47      182.30      5.21 o
  -1   1   3        7.28        9.58      0.68 o
   0   1   3     6797.14     6840.35    146.53 o
   1   1   3     5121.72     5060.07     83.68 o
   2   1   3     1047.58     1149.94     21.37 o
   3   1   3     1070.71     1073.65     19.91 o
   4   1   3      154.29      138.40      3.39 o
   5   1   3       75.64       66.93      2.39 o
   6   1   3       13.27       15.01      1.81 o
  -7   2   3        0.44        8.03      6.39 o
  -6   2   3        4.05        2.36      5.13 o
  -5   2   3       91.81       88.03      3.42 o
  -4   2   3       23.41       21.41      1.49 o
  -3   2   3       81.76       74.28      8.70 o
  -2   2   3      769.62      720.63     11.53 o
   0   2   3     1040.90     1086.96     19.28 o
   1   2   3      177.19      185.67      4.15 o
   2   2   3       97.94       86.33      2.47 o
   3   2   3       86.34       84.17      2.57 o
   4   2   3      119.30      105.89      3.15 o
   5   2   3       90.66      112.60      6.10 o
   6   2   3       38.48       49.45      4.31 o
  -7   3   3       60.59       76.42      9.22 o
  -6   3   3       10.18       10.46      1.80 o
  -5   3   3        9.31        9.51      1.64 o
  -4   3   3      309.98      348.15     10.27 o
  -3   3   3     1128.74     1155.25     29.46 o
  -2   3   3      120.95       96.41      2.03 o
  -1   3   3        4.20        6.89      0.71 o
   0   3   3      836.34      839.93     15.30 o
   1   3   3     1655.50     1613.47     31.62 o
   2   3   3      214.72      225.15      6.47 o
   3   3   3       60.16       63.20      3.27 o
   4   3   3      648.67      646.64     15.42 o
   5   3   3        3.00        2.97      1.26 o
   6   3   3      121.10      119.19      9.29 o
  -7   4   3       53.30       48.76      8.03 o
  -6   4   3        0.70       -1.19      1.78 o
  -5   4   3       34.78       38.50      2.82 o
  -4   4   3      930.57      913.28     24.92 o
  -3   4   3        5.58        5.22      1.93 o
  -2   4   3      555.29      619.97     10.00 o
  -1   4   3      863.55      834.33     15.28 o
   0   4   3      451.03      424.34      8.17 o
   1   4   3       66.29       70.21      2.31 o
   2   4   3     1987.45     1847.93     32.48 o
   3   4   3      815.23      813.31     15.33 o
   4   4   3      251.31      245.45      6.02 o
   5   4   3       41.54       38.44      2.60 o
   6   4   3       40.51       47.02      3.05 o
  -6   5   3      138.08      143.51      6.84 o
  -5   5   3      454.82      478.51     15.33 o
  -4   5   3        7.25        5.35      1.64 o
  -3   5   3       78.28       78.77      3.05 o
  -2   5   3     1994.03     2041.85     30.72 o
  -1   5   3       88.11       98.70      2.41 o
   0   5   3     1446.52     1447.69     25.12 o
   1   5   3      316.53      351.12      7.10 o
   2   5   3       25.45       30.15      1.58 o
   3   5   3        9.31        8.03      1.86 o
   4   5   3       13.88       12.55      1.52 o
   5   5   3        0.01        2.38      1.35 o
   6   5   3      255.57      304.60     10.86 o
  -6   6   3       33.19       28.54      3.42 o
  -5   6   3       89.93       91.45      4.91 o
  -4   6   3     1169.97     1201.69     32.55 o
  -3   6   3       52.73       57.17      3.12 o
  -2   6   3       21.42       32.00      2.75 o
  -1   6   3      258.49      250.39      5.81 o
   0   6   3     1549.20     1478.75     28.91 o
   1   6   3      559.10      647.92     12.02 o
   2   6   3      131.17      102.76      2.94 o
   3   6   3      158.22      155.35      3.61 o
   4   6   3      578.46      575.96     12.48 o
   5   6   3      284.65      290.86      7.42 o
   6   6   3       23.41       26.38      3.27 o
  -6   7   3       93.81       90.55      5.95 o
  -5   7   3       22.88       24.83      2.82 o
  -4   7   3        1.93        2.82      4.01 o
  -3   7   3      243.07      238.54     11.90 o
  -2   7   3      312.74      310.70      6.19 o
  -1   7   3      198.35      207.26      4.73 o
   0   7   3      402.91      383.51      7.79 o
   1   7   3       47.05       36.06      1.78 o
   2   7   3       43.28       44.69      2.00 o
   3   7   3      204.93      192.49      4.72 o
   4   7   3       61.73       61.37      2.32 o
   5   7   3       43.72       37.46      2.31 o
   6   7   3       56.39       66.16      7.73 o
  -6   8   3       18.10       28.99      4.01 o
  -5   8   3        9.28        4.31      2.53 o
  -4   8   3       32.89       28.84      5.43 o
  -3   8   3      174.96      172.57      7.96 o
  -2   8   3      230.67      219.80      4.76 o
  -1   8   3      718.10      707.73     13.43 o
   0   8   3       51.31       63.46      2.15 o
   1   8   3     1486.05     1583.78     27.90 o
   2   8   3      135.87      114.77      3.91 o
   3   8   3      992.50     1029.95     20.17 o
   4   8   3       22.00       20.18      1.57 o
   5   8   3      241.70      251.64      8.38 o
   6   8   3       20.51       30.47      6.54 o
  -6   9   3      119.93      116.43     10.11 o
  -5   9   3      118.76      116.14      5.95 o
  -4   9   3        0.16       -0.51      3.27 o
  -3   9   3       76.03       72.91      2.11 o
  -2   9   3      418.38      432.03      8.79 o
  -1   9   3        3.64        5.30      1.49 o
   0   9   3      443.20      453.41      9.36 o
   1   9   3      500.24      485.74      9.59 o
   2   9   3        2.05        2.37      1.21 o
   3   9   3     1427.02     1503.91     28.74 o
   4   9   3        0.01        0.51      1.07 o
   5   9   3      138.25      145.15      7.07 o
  -6  10   3        0.51       -0.74      3.27 o
  -5  10   3        1.04       -2.97      2.97 o
  -4  10   3        5.94        8.63      3.94 o
  -3  10   3       19.51       18.43      1.64 o
  -2  10   3      101.66       96.07      2.83 o
  -1  10   3      474.95      488.30     10.14 o
   0  10   3      332.73      340.77      7.23 o
   1  10   3       70.25       73.66      4.54 o
   2  10   3       97.09       92.26      3.20 o
   3  10   3      288.90      300.94      7.46 o
   4  10   3        7.08        6.39      1.64 o
   5  10   3      113.68      118.05      6.49 o
  -6  11   3       57.53       38.51      7.28 o
  -5  11   3       18.12       24.53      5.35 o
  -4  11   3        0.59       -1.59      2.97 o
  -3  11   3      267.94      253.69      5.95 o
  -2  11   3       29.36       29.44      1.78 o
  -1  11   3      304.36      294.99      8.41 o
   0  11   3      207.31      201.50      5.09 o
   1  11   3      716.76      762.15     15.86 o
   2  11   3       31.80       30.10      2.09 o
   3  11   3      206.97      205.87      6.25 o
   4  11   3       65.60       64.25      4.11 o
   5  11   3        4.23        3.00      2.75 o
  -5  12   3       24.50       26.02      5.05 o
  -4  12   3      194.54      181.46     11.60 o
  -3  12   3       16.42       13.53      1.49 o
  -2  12   3        7.81        8.32      1.49 o
  -1  12   3      624.01      656.24     13.97 o
   0  12   3      920.37      921.78     18.68 o
   1  12   3       68.18       59.60      3.42 o
   2  12   3      494.32      482.59     13.77 o
   3  12   3       13.52       11.64      1.78 o
   4  12   3        2.19        6.76      2.42 o
   5  12   3       15.18       15.31      6.09 o
  -5  13   3        6.40        3.42      5.95 o
  -4  13   3        0.81        2.23      0.89 o
  -3  13   3      248.16      228.36      6.10 o
  -2  13   3       57.75       66.61      3.27 o
  -1  13   3       30.41       25.42      2.08 o
   0  13   3       84.52       85.68      7.21 o
   1  13   3       23.94       27.64      3.49 o
   2  13   3        3.96        1.89      1.61 o
   3  13   3      207.31      188.36      7.16 o
   4  13   3      201.27      206.26      8.09 o
  -5  14   3        6.98       -6.24      6.24 o
  -4  14   3       67.39       68.99      8.33 o
  -3  14   3        0.00        0.15      1.64 o
  -2  14   3       36.94       40.73      2.53 o
  -1  14   3        9.14        5.65      1.78 o
   0  14   3        4.93        5.68      1.89 o
   1  14   3      102.28      100.78      3.94 o
   2  14   3      101.60       98.50      7.14 o
   3  14   3       78.20       85.71      4.76 o
   4  14   3        9.81       15.14      6.32 o
  -4  15   3        0.01        5.35      5.80 o
  -3  15   3        9.37        6.24      2.08 o
  -2  15   3      111.77      125.06      4.76 o
  -1  15   3      242.69      249.33      7.88 o
   0  15   3       99.06      104.38      4.46 o
   1  15   3        5.65       11.05      2.57 o
   2  15   3        0.48        2.56      2.31 o
   3  15   3        7.36        5.61      3.63 o
   4  15   3        7.25        7.58      3.47 o
  -4  16   3      110.03      115.09     13.68 o
  -3  16   3       33.45       35.23      3.87 o
  -2  16   3      125.89      119.86      5.35 o
  -1  16   3       93.64       89.36      4.61 o
   0  16   3       25.00       21.41      2.97 o
   1  16   3        0.67        5.69      2.52 o
   2  16   3      148.36      143.37      6.48 o
   3  16   3       16.75       20.72      8.18 o
  -3  17   3       67.60       71.51      5.50 o
  -2  17   3        4.55        0.45      2.68 o
  -1  17   3        0.80        2.23      2.38 o
   0  17   3        2.94        2.68      3.57 o
   1  17   3        6.57        1.19      3.57 o
   2  17   3        0.05        6.87      4.53 o
   3  17   3        0.03        3.34      8.62 o
  -2  18   3      109.93      100.81      7.14 o
  -1  18   3       80.27       92.63      6.54 o
   0  18   3       19.12       18.43      4.61 o
   1  18   3       45.99       44.60      5.65 o
   2  18   3        8.19       13.82      4.76 o
  -1  19   3       67.63       74.19      6.24 o
   0  19   3        8.14        7.88      4.16 o
  -6   0   4       42.13       37.61      2.68 o
  -4   0   4       59.82       56.05      2.08 o
  -2   0   4      859.51      878.42     21.68 o
   0   0   4      606.01      567.24     12.25 o
   2   0   4      668.22      587.63     15.97 o
   4   0   4        1.22        1.19      1.78 o
   6   0   4       15.37        9.81      3.87 o
  -7   1   4       15.83        9.01      4.61 o
  -6   1   4      214.50      225.76      6.21 o
  -5   1   4      177.66      183.43      3.62 o
  -4   1   4       49.77       50.07      2.90 o
  -3   1   4       40.29       36.96      1.49 o
  -2   1   4     1559.26     1447.40     22.23 o
  -1   1   4      167.95      180.02      3.95 o
   0   1   4     3195.55     3237.30     54.51 o
   1   1   4      292.38      284.65      5.79 o
   2   1   4        0.07       -0.28      0.65 o
   3   1   4      276.52      265.56      5.79 o
   4   1   4      461.48      469.32      9.12 o
   5   1   4      200.43      178.10      4.89 o
   6   1   4      114.91      122.82      5.10 o
  -7   2   4       22.22       10.11      6.24 o
  -6   2   4        1.09        0.97      1.41 o
  -5   2   4      169.48      169.12      5.21 o
  -4   2   4      767.96      776.84     17.00 o
  -3   2   4       16.03       15.44      0.63 o
  -2   2   4       16.49       26.59      1.07 o
  -1   2   4     2334.85     2386.52     78.26 o
   0   2   4      211.76      205.15      4.42 o
   1   2   4      123.25      115.60      2.95 o
   2   2   4     1567.29     1528.01     28.25 o
   3   2   4       35.11       41.83      1.84 o
   4   2   4      417.66      388.45      7.97 o
   5   2   4      449.88      428.39      9.44 o
   6   2   4       61.94       76.01      3.89 o
  -7   3   4        0.17       -1.64      6.24 o
  -6   3   4      201.30      208.89      6.95 o
  -5   3   4      160.89      172.38      6.10 o
  -4   3   4      105.03      106.63      3.57 o
  -3   3   4      402.95      398.00     11.02 o
  -2   3   4     1216.83     1292.36     20.24 o
  -1   3   4      172.24      164.18      3.18 o
   0   3   4      435.93      443.49      8.65 o
   1   3   4      187.66      157.31      3.73 o
   2   3   4      610.29      685.29     11.46 o
   3   3   4      566.92      582.55     11.85 o
   4   3   4       91.68       79.87      4.24 o
   5   3   4        1.36        3.48      1.46 o
   6   3   4       28.36       22.97      2.57 o
  -7   4   4      151.29      158.67     14.28 o
  -6   4   4        0.78       -1.04      2.08 o
  -5   4   4        1.05        0.59      1.64 o
  -4   4   4      109.61      116.44      4.61 o
  -3   4   4      322.04      345.26     10.42 o
  -2   4   4      156.67      160.85      3.73 o
  -1   4   4       87.81       65.03      1.94 o
   0   4   4       25.70       29.89      1.37 o
   1   4   4     3935.18     4135.83     68.32 o
   2   4   4      118.65      108.97      5.06 o
   3   4   4     1155.67     1135.19     21.23 o
   4   4   4        0.10        0.88      1.21 o
   5   4   4      307.99      314.04      7.35 o
   6   4   4       21.89       26.64      2.90 o
  -7   5   4        0.06        7.14      6.84 o
  -6   5   4        0.35        6.69      2.68 o
  -5   5   4       38.06       38.95      3.27 o
  -4   5   4        5.55        4.61      1.93 o
  -3   5   4      306.17      304.00     13.92 o
  -2   5   4      722.27      810.37     13.15 o
  -1   5   4      249.50      251.08      5.37 o
   0   5   4      931.00     1017.68     25.57 o
   1   5   4      614.35      625.97     12.02 o
   2   5   4      161.09      168.21      4.66 o
   3   5   4     1169.97     1207.52     22.11 o
   4   5   4      592.15      605.92     13.85 o
   5   5   4       28.13       26.49      5.13 o
   6   5   4      103.21      117.09      5.74 o
  -6   6   4        1.86        6.84      2.68 o
  -5   6   4       66.14       78.35      4.46 o
  -4   6   4      257.31      261.43      9.97 o
  -3   6   4        0.62        0.03      1.21 o
  -2   6   4      223.71      220.02      4.49 o
  -1   6   4     1488.05     1525.01     26.66 o
   0   6   4        6.02        7.04      0.99 o
   1   6   4     1676.93     1806.20     31.55 o
   2   6   4       58.92       55.31      2.15 o
   3   6   4      285.91      288.78      6.24 o
   4   6   4       82.83       82.25      4.54 o
   5   6   4      287.25      301.88     12.50 o
   6   6   4       10.49       16.57      5.35 o
  -6   7   4       40.17       33.90      3.87 o
  -5   7   4        0.14       -2.23      2.23 o
  -4   7   4       46.09       46.32      2.77 o
  -3   7   4       72.77       73.60      3.19 o
  -2   7   4       16.22       13.69      1.29 o
  -1   7   4      296.14      287.54      5.94 o
   0   7   4       23.17       24.75      2.53 o
   1   7   4      400.99      400.36      8.27 o
   2   7   4       45.97       39.53      1.93 o
   3   7   4      240.26      242.71      5.76 o
   4   7   4       44.47       41.98      2.30 o
   5   7   4       30.62       27.75      2.58 o
   6   7   4       26.99       16.50      6.24 o
  -6   8   4       20.73       24.68      4.01 o
  -5   8   4        9.16        2.08      2.53 o
  -4   8   4      274.60      282.12      8.36 o
  -3   8   4       16.26       18.63      0.87 o
  -2   8   4      193.30      189.36      4.51 o
  -1   8   4       16.16       17.37      1.86 o
   0   8   4      137.24      149.74      3.79 o
   1   8   4      121.64      114.55      4.46 o
   2   8   4      571.40      544.31     11.00 o
   3   8   4       10.47        9.53      4.83 o
   4   8   4      329.42      341.65     10.04 o
   5   8   4      213.65      206.23      8.20 o
  -6   9   4      145.30      150.05     13.38 o
  -5   9   4       17.60       18.14      3.42 o
  -4   9   4       75.97       77.39      5.28 o
  -3   9   4       18.43       22.38      3.05 o
  -2   9   4      242.00      239.68     10.64 o
  -1   9   4       10.67       10.01      1.78 o
   0   9   4      178.05      169.22      6.55 o
   1   9   4       15.32       17.38      1.63 o
   2   9   4        0.48        1.36      2.30 o
   3   9   4     1543.75     1598.34     31.27 o
   4   9   4      239.74      242.58      6.69 o
   5   9   4       35.30       43.46      6.47 o
  -6  10   4      280.48      308.53     21.57 o
  -5  10   4      210.90      199.02     13.83 o
  -4  10   4      165.50      187.19      7.09 o
  -3  10   4      389.15      413.52      8.44 o
  -2  10   4      163.23      163.83      4.26 o
  -1  10   4      140.25      148.03      3.92 o
   0  10   4      641.09      664.18     13.22 o
   1  10   4       25.76       23.27      1.58 o
   2  10   4       95.89       88.05      3.52 o
   3  10   4      262.15      265.76      7.09 o
   4  10   4       25.60       25.54      2.10 o
   5  10   4        0.48        1.51      3.86 o
  -5  11   4      109.07      107.21     10.11 o
  -4  11   4        1.82       -0.59      2.97 o
  -3  11   4      581.15      577.34     12.21 o
  -2  11   4      115.55      121.94      3.72 o
  -1  11   4      117.40      101.84      3.22 o
   0  11   4      188.44      177.16      4.82 o
   1  11   4        6.74        8.61      2.82 o
   2  11   4       82.14       67.99      3.03 o
   3  11   4      102.92       98.98      3.94 o
   4  11   4       26.77       27.06      2.68 o
   5  11   4      115.34      110.43      7.58 o
  -5  12   4       11.52       12.93      4.46 o
  -4  12   4       75.37       90.70      8.77 o
  -3  12   4        1.07        0.00      1.34 o
  -2  12   4      128.17      117.19      4.02 o
  -1  12   4      576.98      582.03     12.85 o
   0  12   4      728.24      745.56     15.96 o
   1  12   4       59.18       61.18      2.62 o
   2  12   4        0.98       -0.38      1.73 o
   3  12   4        2.02        1.07      2.01 o
   4  12   4       11.44        9.51      1.85 o
   5  12   4        1.42        2.08      5.80 o
  -5  13   4       57.15       50.99      8.18 o
  -4  13   4       17.59       24.53      6.24 o
  -3  13   4      249.35      252.75      6.99 o
  -2  13   4       25.74       23.93      2.08 o
  -1  13   4       57.07       51.64      2.90 o
   0  13   4       86.99       84.18      3.42 o
   1  13   4       16.25       11.58      3.12 o
   2  13   4       61.58       53.26      2.88 o
   3  13   4      424.25      413.51     13.10 o
   4  13   4       75.64       76.16      7.95 o
  -4  14   4        0.44        2.97      5.65 o
  -3  14   4        2.00        1.19      1.64 o
  -2  14   4       10.52       11.15      1.78 o
  -1  14   4       58.56       57.28      2.99 o
   0  14   4       23.13       21.47      2.58 o
   1  14   4      109.15      112.36      5.35 o
   2  14   4       36.16       30.13      5.80 o
   3  14   4        1.26        2.52      2.60 o
   4  14   4        1.31        5.63      3.46 o
  -4  15   4        7.21       14.42      5.35 o
  -3  15   4       57.57       59.02      3.27 o
  -2  15   4       16.05       17.54      2.38 o
  -1  15   4        6.74        6.69      2.53 o
   0  15   4      138.95      144.82      5.55 o
   1  15   4       74.94       79.90      4.91 o
   2  15   4        6.49        9.03      3.68 o
   3  15   4       25.74       29.38      3.60 o
  -4  16   4        9.89       15.91      9.66 o
  -3  16   4        1.16        2.08      2.38 o
  -2  16   4      206.40      201.69      8.33 o
  -1  16   4      233.98      231.61      8.33 o
   0  16   4        3.06       11.27      5.43 o
   1  16   4       11.60        5.94      3.34 o
   2  16   4       26.32       29.98      7.58 o
   3  16   4       25.78       21.49      4.44 o
  -3  17   4       99.55      101.26     11.30 o
  -2  17   4        3.56       -2.68      2.68 o
  -1  17   4       51.21       43.11      3.72 o
   0  17   4       31.67       24.98      4.46 o
   1  17   4       17.26       13.82      3.99 o
   2  17   4       84.01       80.56      6.57 o
  -1  18   4       25.65       32.41      4.91 o
   0  18   4       15.20       18.28      6.09 o
   1  18   4        0.25       -2.68      3.12 o
  -5   0   5       65.89       66.46      2.53 o
  -3   0   5      372.81      382.89      8.64 o
  -1   0   5      353.14      347.64      8.20 o
   1   0   5      172.28      162.79      5.36 o
   3   0   5        9.43        4.91      1.93 o
   5   0   5      367.97      354.64     13.69 o
  -6   1   5       84.29       83.42      7.95 o
  -5   1   5       41.19       40.58      1.86 o
  -4   1   5       57.02       54.46      1.57 o
  -3   1   5      799.94      801.46     12.87 o
  -2   1   5       55.21       59.78      1.64 o
  -1   1   5      989.79      927.71     15.10 o
   0   1   5      681.74      671.16     12.62 o
   1   1   5        3.42        4.63      0.99 o
   2   1   5       37.62       38.90      2.60 o
   3   1   5      679.28      682.40     13.05 o
   4   1   5       13.36       10.26      2.97 o
   5   1   5      154.92      154.84     10.56 o
   6   1   5       39.05       46.97      4.52 o
  -6   2   5        2.31        6.79      3.72 o
  -5   2   5      311.69      329.91      8.63 o
  -4   2   5       71.68       67.80      5.13 o
  -3   2   5      370.34      387.15      7.60 o
  -2   2   5      291.12      304.64      6.85 o
  -1   2   5       54.61       63.55      2.05 o
   0   2   5       70.59       72.06      2.53 o
   1   2   5      926.50      886.95     16.43 o
   2   2   5       48.09       37.47      1.89 o
   3   2   5       41.18       40.05      1.62 o
   4   2   5        3.52        3.99      1.41 o
   5   2   5      272.15      274.56      7.10 o
   6   2   5        0.35        0.67      3.30 o
  -6   3   5      775.94      830.34     20.83 o
  -5   3   5      117.71      125.21      5.06 o
  -4   3   5      691.05      715.95     16.84 o
  -3   3   5       75.25       78.61      3.94 o
  -2   3   5       28.86       22.69      1.16 o
  -1   3   5      599.28      614.36     10.36 o
   0   3   5       48.71       29.21      1.57 o
   1   3   5      793.64      888.89     17.15 o
   2   3   5     1513.31     1552.11     25.50 o
   3   3   5        1.17        2.40      2.08 o
   4   3   5      110.88      114.70      3.32 o
   5   3   5      201.35      194.95      5.45 o
   6   3   5        6.01       -1.30      3.19 o
  -7   4   5       65.10       64.52      9.52 o
  -6   4   5       30.34       25.42      3.72 o
  -5   4   5      899.81      981.26     27.88 o
  -4   4   5       20.29       20.22      2.08 o
  -3   4   5      270.92      303.61      7.35 o
  -2   4   5     6883.43     7313.81    106.00 o
  -1   4   5     1405.31     1500.47     34.85 o
   0   4   5      406.87      450.30      8.90 o
   1   4   5       23.03       19.48      1.61 o
   2   4   5       28.38       28.20      1.71 o
   3   4   5     1078.14     1090.56     20.69 o
   4   4   5      139.28      166.48      4.89 o
   5   4   5       51.19       48.14      2.98 o
   6   4   5        3.29       -1.33      3.49 o
  -6   5   5       89.27       93.23      5.20 o
  -5   5   5       11.65        9.66      2.08 o
  -4   5   5      327.05      332.65     11.16 o
  -3   5   5       12.16       16.23      0.74 o
  -2   5   5      345.48      344.95      7.45 o
  -1   5   5       17.40       15.76      1.14 o
   0   5   5      694.69      639.29     12.56 o
   1   5   5      113.92      118.95      3.61 o
   2   5   5       44.84       40.36      1.94 o
   3   5   5      321.55      320.18      7.62 o
   4   5   5      847.46      881.89     18.90 o
   5   5   5        6.11        4.81      2.90 o
   6   5   5       35.70       31.17      4.17 o
  -6   6   5       31.08       32.56      3.42 o
  -5   6   5       70.77       67.65      4.16 o
  -4   6   5      403.49      414.31     13.99 o
  -3   6   5       44.38       46.36      2.30 o
  -2   6   5      868.15      865.79     14.40 o
  -1   6   5       23.27       23.45      1.86 o
   0   6   5      155.45      158.36      4.00 o
   1   6   5      825.75      849.17     16.24 o
   2   6   5      718.36      728.19     15.17 o
   3   6   5       24.33       24.47      1.48 o
   4   6   5      207.27      219.78      6.68 o
   5   6   5       15.21       18.26      2.50 o
  -6   7   5      104.26      107.06      6.25 o
  -5   7   5        0.30        3.57      2.53 o
  -4   7   5      176.29      176.26      7.44 o
  -3   7   5       57.77       56.38      2.23 o
  -2   7   5        0.15        0.25      0.68 o
  -1   7   5        0.81        2.55      1.93 o
   0   7   5      421.88      421.12      8.62 o
   1   7   5       94.15      108.09      5.20 o
   2   7   5       46.22       46.51      2.26 o
   3   7   5      166.12      166.61      4.69 o
   4   7   5       92.95       94.26      4.25 o
   5   7   5       18.52       14.16      2.61 o
  -6   8   5       29.47       26.31      4.01 o
  -5   8   5       76.59       69.44      6.99 o
  -4   8   5       11.57       13.59      3.42 o
  -3   8   5      175.29      172.73      7.21 o
  -2   8   5      191.16      202.13      4.90 o
  -1   8   5     1124.55     1141.47     20.48 o
   0   8   5       64.88       63.87      2.36 o
   1   8   5      212.21      213.79      5.31 o
   2   8   5       84.18       91.47      3.15 o
   3   8   5       30.29       29.02      2.01 o
   4   8   5        0.25        0.38      3.05 o
   5   8   5       44.80       45.55      6.62 o
  -6   9   5       15.31       12.78      5.35 o
  -5   9   5        0.64        6.24      3.12 o
  -4   9   5       74.28       60.49      3.60 o
  -3   9   5      299.01      315.46      7.37 o
  -2   9   5       65.50       61.97      4.76 o
  -1   9   5      695.56      707.89     13.97 o
   0   9   5      117.75      111.55      3.37 o
   1   9   5       73.25       71.90      2.73 o
   2   9   5        4.48        2.51      3.34 o
   3   9   5       61.62       59.11      2.94 o
   4   9   5        4.20        3.78      1.78 o
   5   9   5       36.99       37.02      4.39 o
  -6  10   5       24.19       17.69      5.95 o
  -5  10   5      242.07      276.09     17.40 o
  -4  10   5       32.24       27.87      2.64 o
  -3  10   5       17.09       18.34      1.28 o
  -2  10   5       16.65       17.85      1.57 o
  -1  10   5      173.92      171.43      7.07 o
   0  10   5      145.51      155.15      4.36 o
   1  10   5      731.92      716.16     15.02 o
   2  10   5      338.74      372.72      8.99 o
   3  10   5       19.90       23.43      3.20 o
   4  10   5        1.65       -0.59      2.08 o
   5  10   5       58.03       51.13      4.89 o
  -5  11   5        6.35       17.54      9.81 o
  -4  11   5       25.88       27.20      3.72 o
  -3  11   5      179.74      207.14      4.98 o
  -2  11   5        5.03        6.87      1.54 o
  -1  11   5     1315.93     1372.91     26.92 o
   0  11   5      664.54      694.46     15.01 o
   1  11   5       70.65       67.08      4.09 o
   2  11   5        7.98       12.92      3.34 o
   3  11   5        0.39        3.79      2.06 o
   4  11   5       46.30       51.80      4.31 o
   5  11   5       94.44       88.34      6.87 o
  -5  12   5       43.50       41.48      6.10 o
  -4  12   5        9.51        9.81      5.95 o
  -3  12   5       47.37       39.53     13.01 o
  -2  12   5       75.43       75.22      5.95 o
  -1  12   5       54.61       47.50      2.47 o
   0  12   5      243.37      254.45      6.52 o
   1  12   5      219.86      218.99      6.41 o
   2  12   5      231.63      244.92      7.19 o
   3  12   5       12.82       14.90      2.46 o
   4  12   5      112.66      105.40      6.39 o
  -5  13   5        0.41        4.31      5.95 o
  -4  13   5       93.12       89.81      9.22 o
  -3  13   5        0.13        2.82      1.49 o
  -2  13   5       34.54       34.19      2.82 o
  -1  13   5        0.23        0.62      1.76 o
   0  13   5      394.53      413.90     12.73 o
   1  13   5        0.40       -1.02      3.34 o
   2  13   5       85.85       86.54      4.34 o
   3  13   5       27.17       23.46      5.28 o
   4  13   5        1.78       -2.58      4.53 o
  -4  14   5       47.10       42.52      6.24 o
  -3  14   5       20.47       20.37      2.23 o
  -2  14   5       66.27       66.76      3.57 o
  -1  14   5        2.27        7.04      6.84 o
   0  14   5        2.43        4.29      2.21 o
   1  14   5        2.97        6.37      2.90 o
   2  14   5      124.41      122.55      5.66 o
   3  14   5       38.16       37.91      4.76 o
  -4  15   5       11.15        9.81      6.69 o
  -3  15   5       30.15       33.89      5.95 o
  -2  15   5        5.19        3.72      2.08 o
  -1  15   5       20.31       20.41      2.67 o
   0  15   5      120.84      117.22      5.73 o
   1  15   5        0.14       -2.82      2.82 o
   2  15   5        2.59       -0.15      2.60 o
   3  15   5       74.35       82.35      6.71 o
  -3  16   5       16.65       22.45      3.12 o
  -2  16   5      238.86      270.13     10.56 o
  -1  16   5       91.57       99.92      6.24 o
   0  16   5       25.81       31.58      4.20 o
   1  16   5       17.88       17.13      4.61 o
   2  16   5       78.08       76.30      6.07 o
  -3  17   5       19.06       16.95      5.35 o
  -2  17   5       60.57       56.94      5.50 o
  -1  17   5       25.76       25.12      3.72 o
   0  17   5      120.66      118.68      7.82 o
   1  17   5      132.57      139.93     13.31 o
   2  17   5        2.95        8.47      4.36 o
  -1  18   5       23.27       27.20      4.01 o
   0  18   5       12.97       17.84      4.16 o
   1  18   5      150.14      140.37      9.46 o
  -6   0   6       85.57       82.82      8.62 o
  -4   0   6        7.89        6.39      1.19 o
  -2   0   6     1909.06     1884.23     37.84 o
   0   0   6        1.89        5.35      1.64 o
   2   0   6      422.29      441.75     14.30 o
   4   0   6      942.48      998.85     28.78 o
   6   0   6        2.13       -0.15      4.76 o
  -7   1   6        8.88       12.14      4.25 o
  -6   1   6        2.63        8.97      3.25 o
  -5   1   6        8.21        8.07      0.80 o
  -4   1   6      491.73      489.43      9.38 o
  -3   1   6      109.25      102.97      2.50 o
  -2   1   6      121.45      119.66      2.68 o
  -1   1   6        0.97        1.10      1.86 o
   0   1   6     1736.53     1649.97     29.40 o
   1   1   6      252.07      268.79      5.89 o
   2   1   6      714.39      719.61     14.69 o
   3   1   6      119.27      124.05      5.50 o
   4   1   6        4.42        3.17      1.73 o
   5   1   6        2.29        4.06      2.82 o
   6   1   6      108.45      119.15      7.67 o
  -7   2   6        0.30        4.61      6.09 o
  -6   2   6       10.51       10.01      2.53 o
  -5   2   6      233.85      234.46      6.84 o
  -4   2   6        1.90        1.97      0.82 o
  -3   2   6      231.35      234.04      4.57 o
  -2   2   6      534.24      514.69     13.19 o
  -1   2   6      449.55      454.37      9.16 o
   0   2   6      447.68      454.63      9.30 o
   1   2   6      590.73      548.34     10.91 o
   2   2   6      903.42      887.35     17.41 o
   3   2   6       79.20       78.54      2.60 o
   4   2   6       96.16      104.79      3.99 o
   5   2   6       35.66       34.89      4.01 o
   6   2   6       21.42       26.70      4.64 o
  -7   3   6       37.28       36.27      8.18 o
  -6   3   6      122.71      116.59      6.84 o
  -5   3   6       27.64       23.19      2.23 o
  -4   3   6      366.65      369.15      7.71 o
  -3   3   6      749.98      770.95     14.00 o
  -2   3   6      201.00      207.21      4.37 o
  -1   3   6     3573.13     3781.51     64.08 o
   0   3   6     1748.52     1817.97     27.98 o
   1   3   6      276.14      296.35      6.58 o
   2   3   6      173.32      182.65      7.14 o
   3   3   6        2.24        2.73      0.93 o
   4   3   6       36.55       31.72      2.43 o
   5   3   6      202.93      240.00      7.04 o
  -6   4   6        0.33        8.03      2.82 o
  -5   4   6      616.77      648.84     20.41 o
  -4   4   6       49.39       53.52      3.12 o
  -3   4   6       48.37       46.83      1.64 o
  -2   4   6     3344.30     3599.88     61.21 o
  -1   4   6     1601.80     1692.29     27.16 o
   0   4   6      280.28      308.28      7.07 o
   1   4   6       70.03       53.75      2.36 o
   2   4   6       67.62       65.16      2.00 o
   3   4   6      964.50      993.82     20.72 o
   4   4   6      134.97      110.51      4.91 o
   5   4   6       42.70       44.82      8.10 o
  -6   5   6        0.02        4.01      4.31 o
  -5   5   6       67.77       57.24      3.72 o
  -4   5   6       28.97       27.35      2.53 o
  -3   5   6      104.79       97.83      3.24 o
  -2   5   6      222.95      241.19      9.23 o
  -1   5   6      283.54      278.26      5.62 o
   0   5   6      133.80      145.03      3.89 o
   1   5   6      742.83      784.45     15.14 o
   2   5   6        4.68        1.77      1.42 o
   3   5   6      167.10      164.92      5.13 o
   4   5   6       81.63       72.01      3.42 o
   5   5   6      219.11      221.54      8.63 o
  -6   6   6       16.52       15.46      2.97 o
  -5   6   6       77.16       78.06      4.61 o
  -4   6   6        0.38        4.01      1.93 o
  -3   6   6      106.50      109.97      3.63 o
  -2   6   6       61.16       56.59      2.97 o
  -1   6   6       91.91       91.46      2.73 o
   0   6   6      510.98      536.63     10.87 o
   1   6   6      635.92      581.89     12.19 o
   2   6   6       31.40       29.75      2.97 o
   3   6   6       64.88       64.65      2.88 o
   4   6   6        9.02        7.53      3.42 o
   5   6   6        3.34        3.01      2.46 o
  -6   7   6       26.69       13.53      3.72 o
  -5   7   6        0.03        3.57      2.68 o
  -4   7   6       37.32       31.81      3.12 o
  -3   7   6      187.26      194.52      4.11 o
  -2   7   6        6.38        6.89      0.97 o
  -1   7   6      115.15      109.42      3.04 o
   0   7   6      426.59      424.75      9.13 o
   1   7   6       32.16       41.66      2.20 o
   2   7   6       52.65       60.83      3.27 o
   3   7   6      244.98      238.85      5.78 o
   4   7   6       20.16       20.64      2.69 o
   5   7   6       28.68       29.75      6.62 o
  -6   8   6       71.59       66.16      7.43 o
  -5   8   6       35.70       37.76      3.57 o
  -4   8   6       88.69       80.83      4.11 o
  -3   8   6       47.70       43.67      1.73 o
  -2   8   6      457.08      467.71     10.10 o
  -1   8   6      116.98      127.69      6.92 o
   0   8   6       20.12       19.46      1.61 o
   1   8   6       34.02       36.46      2.09 o
   2   8   6        0.53        1.51      1.57 o
   3   8   6        3.48        1.15      1.56 o
   4   8   6      260.73      284.22      9.46 o
   5   8   6       17.37       15.56      4.39 o
  -6   9   6       50.16       58.28      7.14 o
  -5   9   6        0.42        3.27      3.12 o
  -4   9   6      212.79      195.88      7.43 o
  -3   9   6       55.33       55.11      2.30 o
  -2   9   6       43.96       40.94      1.82 o
  -1   9   6       13.89       13.84      1.46 o
   0   9   6      357.52      351.17      8.25 o
   1   9   6       41.38       37.53      2.24 o
   2   9   6      606.32      603.39     14.17 o
   3   9   6      146.29      145.36      5.15 o
   4   9   6        0.01        2.20      1.80 o
   5   9   6       14.66       20.22      7.36 o
  -5  10   6       17.08       12.19      3.87 o
  -4  10   6       27.69       23.93      3.57 o
  -3  10   6        8.93        9.00      1.16 o
  -2  10   6      398.37      431.09      9.55 o
  -1  10   6      716.05      727.12     15.17 o
   0  10   6      799.66      827.99     17.33 o
   1  10   6      175.02      149.23      4.73 o
   2  10   6      580.17      606.26     13.93 o
   3  10   6       22.51       21.18      2.82 o
   4  10   6      201.17      191.28      6.98 o
  -5  11   6        4.45        5.50      5.50 o
  -4  11   6      163.52      168.65     11.45 o
  -3  11   6       56.25       49.37      2.22 o
  -2  11   6        2.01        3.30      1.21 o
  -1  11   6       10.55        9.96      1.47 o
   0  11   6        0.79        6.30      1.73 o
   1  11   6       44.32       36.85      2.39 o
   2  11   6     1885.63     1898.96     39.12 o
   3  11   6      154.73      159.70      6.38 o
   4  11   6       35.25       35.94      3.06 o
  -4  12   6       40.15       26.17      5.50 o
  -3  12   6        6.94        6.44      2.38 o
  -2  12   6       47.00       44.67      2.47 o
  -1  12   6       64.35       69.97      3.54 o
   0  12   6      171.61      169.84      5.39 o
   1  12   6        3.15        5.06      1.84 o
   2  12   6      397.02      433.40     13.32 o
   3  12   6        0.71        2.57      2.64 o
   4  12   6       45.98       51.55     13.97 o
  -5  13   6        8.47       13.23      4.46 o
  -4  13   6        2.96        6.54      5.80 o
  -3  13   6       95.74       99.47      3.87 o
  -2  13   6        0.35        0.20      1.68 o
  -1  13   6      113.51      121.32      4.63 o
   0  13   6      169.51      181.61      5.83 o
   1  13   6        7.29        6.66      2.20 o
   2  13   6        1.00        4.15      4.09 o
   3  13   6        7.35        8.09      3.81 o
  -4  14   6       10.62        9.96      6.69 o
  -3  14   6       30.29       28.25      2.53 o
  -2  14   6       89.74       96.26      4.42 o
  -1  14   6       18.59       22.25      2.71 o
   0  14   6        9.01        5.34      2.25 o
   1  14   6      131.00      137.97      7.61 o
   2  14   6        3.58        0.93      4.24 o
   3  14   6        2.18        1.94      4.23 o
  -4  15   6        0.67       -1.78      4.61 o
  -3  15   6       20.09       13.38      6.84 o
  -2  15   6       24.08       18.28      3.12 o
  -1  15   6        9.70        8.17      3.05 o
   0  15   6        4.51        5.72      2.84 o
   1  15   6        0.07        2.41      3.34 o
   2  15   6        0.29       -1.36      5.95 o
   3  15   6      146.84      169.29     10.35 o
  -3  16   6        1.08        2.38      4.61 o
  -2  16   6       77.42       83.56      4.76 o
  -1  16   6        0.70        3.79      2.77 o
   0  16   6        1.13       -1.28      3.57 o
   1  16   6      117.67      114.11      8.03 o
   2  16   6        1.80        4.34      4.15 o
  -2  17   6       20.31       15.46      4.16 o
  -1  17   6       54.76       60.48      5.96 o
   0  17   6        1.01       -2.27      3.31 o
   1  17   6        4.85        3.10      7.73 o
  -5   0   7      486.59      522.60     15.34 o
  -3   0   7       93.82       92.05      3.27 o
  -1   0   7      104.83       99.50      3.27 o
   1   0   7     1258.27     1219.96     31.40 o
   3   0   7      263.44      248.03      9.97 o
   5   0   7       47.13       49.21      7.28 o
  -6   1   7      222.85      230.73     14.21 o
  -5   1   7      130.58      142.44      3.03 o
  -4   1   7       88.36       84.09      2.26 o
  -3   1   7       55.24       51.83      1.75 o
  -2   1   7      114.86      115.51      4.83 o
  -1   1   7      392.56      369.93      8.00 o
   0   1   7       69.41       77.61      2.14 o
   1   1   7       10.95       11.99      2.97 o
   2   1   7        3.28        3.08      1.32 o
   3   1   7      148.51      150.72      4.89 o
   4   1   7       41.75       35.66      3.05 o
   5   1   7       92.35       89.56      6.30 o
  -6   2   7       39.38       37.61      4.53 o
  -5   2   7       15.48       13.35      0.69 o
  -4   2   7       62.43       64.17      2.45 o
  -3   2   7      885.06      939.38     15.80 o
  -2   2   7      528.81      534.98     10.59 o
  -1   2   7       95.84       99.01      2.83 o
   0   2   7      349.28      354.10     10.13 o
   1   2   7      389.47      374.88      8.21 o
   2   2   7      945.11      961.04     19.57 o
   3   2   7       26.66       22.32      2.00 o
   4   2   7      220.77      210.38      7.04 o
   5   2   7       38.88       42.42      4.46 o
  -6   3   7        0.94        1.99      4.68 o
  -5   3   7        0.34       -0.15      1.78 o
  -4   3   7      182.81      181.08      4.29 o
  -3   3   7        0.02       -0.20      0.99 o
  -2   3   7        0.80        0.07      0.74 o
  -1   3   7      256.81      269.92      6.70 o
   0   3   7      320.41      336.64      7.59 o
   1   3   7        1.81        0.09      0.99 o
   2   3   7      752.29      795.61     17.17 o
   3   3   7     1821.56     1902.18     37.27 o
   4   3   7      106.94       91.27      4.05 o
   5   3   7       20.05       26.77      4.19 o
  -6   4   7       57.95       49.95      5.20 o
  -5   4   7        0.16        2.82      2.08 o
  -4   4   7       75.70       69.11      1.93 o
  -3   4   7        3.74        2.82      0.95 o
  -2   4   7      191.06      208.73      4.94 o
  -1   4   7        0.91        3.78      0.89 o
   0   4   7     1596.55     1734.93     27.23 o
   1   4   7      260.16      278.30      6.52 o
   2   4   7      227.02      244.72      6.41 o
   3   4   7        7.72        4.72      0.95 o
   4   4   7      543.52      533.90     15.04 o
   5   4   7       62.22       73.57      6.04 o
  -6   5   7        7.60        6.84      3.57 o
  -5   5   7       76.06       72.56      4.31 o
  -4   5   7       22.37       19.47      2.38 o
  -3   5   7      154.43      162.58      4.02 o
  -2   5   7       33.87       33.50      1.46 o
  -1   5   7      128.12      140.41      3.29 o
   0   5   7      124.00      119.08      3.10 o
   1   5   7      499.51      517.75     11.06 o
   2   5   7      558.40      555.67     10.97 o
   3   5   7       33.23       26.25      2.20 o
   4   5   7       50.38       46.16      3.38 o
   5   5   7        2.44        1.91      3.79 o
  -6   6   7       95.99       90.25      8.03 o
  -5   6   7       73.96       70.48      4.76 o
  -4   6   7       29.37       28.99      2.68 o
  -3   6   7      172.19      171.06      4.57 o
  -2   6   7       42.47       42.85      1.93 o
  -1   6   7       33.86       36.46      2.60 o
   0   6   7      575.52      578.74     11.80 o
   1   6   7       60.37       53.17      2.41 o
   2   6   7        0.96        0.18      1.31 o
   3   6   7       46.05       49.64      2.89 o
   4   6   7      365.98      370.78     12.23 o
   5   6   7        3.25       12.59      4.25 o
  -6   7   7        1.15        3.12      4.31 o
  -5   7   7        8.97        6.39      2.97 o
  -4   7   7       87.35       86.69      4.91 o
  -3   7   7      284.00      299.15      6.35 o
  -2   7   7      172.85      178.24      4.10 o
  -1   7   7      360.33      359.18      7.54 o
   0   7   7       27.62       32.54      2.08 o
   1   7   7        3.42        1.13      1.64 o
   2   7   7      561.26      562.02     13.41 o
   3   7   7      105.54      105.53      5.72 o
   4   7   7        6.23        5.87      4.53 o
   5   7   7      131.37      119.34      8.88 o
  -6   8   7        4.87       13.23      5.95 o
  -5   8   7       52.68       47.43      4.61 o
  -4   8   7       64.39       58.28      4.31 o
  -3   8   7      181.61      186.69      5.35 o
  -2   8   7       77.20       80.36      2.57 o
  -1   8   7       23.79       23.84      1.67 o
   0   8   7      105.44      108.87      4.98 o
   1   8   7      111.95      121.60      5.20 o
   2   8   7      127.58      133.13      4.88 o
   3   8   7       21.07       19.63      2.02 o
   4   8   7      109.44      106.16      9.22 o
   5   8   7        2.30        0.34      4.70 o
  -6   9   7       31.74       34.79      6.84 o
  -5   9   7        8.19        9.96      4.61 o
  -4   9   7       46.46       32.65      5.58 o
  -3   9   7      114.02      116.58      4.39 o
  -2   9   7      504.52      532.44     12.53 o
  -1   9   7      187.03      186.54      5.21 o
   0   9   7       13.60       14.97      1.82 o
   1   9   7       16.17       11.96      1.73 o
   2   9   7       76.15       66.48      4.76 o
   3   9   7      129.51      136.22      5.08 o
   4   9   7       11.80       22.20      3.98 o
  -5  10   7       70.06       76.57     10.56 o
  -4  10   7       11.65       10.41      2.97 o
  -3  10   7      176.11      178.57      4.85 o
  -2  10   7      337.62      342.10      7.90 o
  -1  10   7     1222.65     1291.08     25.86 o
   0  10   7        6.18        6.13      3.49 o
   1  10   7      129.81      141.02      4.88 o
   2  10   7       50.60       42.80      3.44 o
   3  10   7      273.26      293.53     10.45 o
   4  10   7       82.25       79.80     10.04 o
  -5  11   7       31.79       33.15      5.50 o
  -4  11   7      202.69      197.38     13.09 o
  -3  11   7       21.51       19.89      2.60 o
  -2  11   7       29.88       26.53      2.24 o
  -1  11   7      159.26      160.94      6.99 o
   0  11   7        7.61        8.49      1.64 o
   1  11   7        5.35        1.71      3.64 o
   2  11   7       55.48       56.17      3.87 o
   3  11   7      185.55      194.96     10.91 o
   4  11   7       72.07       71.72      6.10 o
  -5  12   7       34.32       24.68      7.14 o
  -4  12   7       98.83      104.98     10.26 o
  -3  12   7       27.57       26.87      1.95 o
  -2  12   7       77.95       80.96      3.78 o
  -1  12   7      152.71      149.16      5.95 o
   0  12   7       43.78       45.20      2.89 o
   1  12   7        0.81        3.61      2.24 o
   2  12   7       32.13       29.30      3.75 o
   3  12   7       20.22       14.79      4.32 o
  -4  13   7      140.33      158.82     13.68 o
  -3  13   7        0.33        2.38      1.78 o
  -2  13   7      116.90      110.13      4.86 o
  -1  13   7       16.92       14.65      6.39 o
   0  13   7       45.80       48.33      3.57 o
   1  13   7        5.53        4.26      3.31 o
   2  13   7       30.01       36.34      8.99 o
   3  13   7       27.06       28.41      5.28 o
  -4  14   7        0.77       -5.80      5.80 o
  -3  14   7       14.13       14.42      2.82 o
  -2  14   7      233.91      243.85      8.36 o
  -1  14   7        0.00       -1.26      4.39 o
   0  14   7       93.13       85.57      5.07 o
   1  14   7       31.08       30.40      3.56 o
   2  14   7        4.26        5.95      4.46 o
   3  14   7        7.30       13.94      5.65 o
  -3  15   7        2.95        6.39      5.05 o
  -2  15   7        1.97       -2.59      3.49 o
  -1  15   7        2.60        1.26      2.58 o
   0  15   7       40.94       42.91      5.35 o
   1  15   7       92.17       84.88      6.78 o
   2  15   7      133.49      118.32      8.12 o
  -2  16   7        2.78        5.20      3.72 o
  -1  16   7        3.37        0.09      2.77 o
   0  16   7        6.65        3.34      3.36 o
   1  16   7       13.00       -3.36      4.83 o
  -1  17   7      137.67      123.59      7.77 o
   0  17   7       65.09       59.99      5.83 o
  -6   0   8      183.21      200.48     15.47 o
  -4   0   8      315.80      308.05      8.48 o
  -2   0   8      348.70      359.97     11.02 o
   0   0   8     1437.63     1436.62     38.30 o
   2   0   8      166.85      167.48      6.99 o
   4   0   8      221.05      241.12     14.87 o
  -6   1   8      191.61      182.68     10.36 o
  -5   1   8       10.58       11.64      1.10 o
  -4   1   8      164.59      170.33      7.59 o
  -3   1   8      206.70      214.65      4.75 o
  -2   1   8      205.57      222.81      4.61 o
  -1   1   8       74.44       85.51      2.42 o
   0   1   8       89.79      106.78      6.10 o
   1   1   8      108.24      108.53      3.52 o
   2   1   8      180.59      185.12      5.56 o
   3   1   8      121.50      124.34      4.59 o
   4   1   8      121.47      125.89      7.11 o
   5   1   8        9.30        7.74      3.99 o
  -6   2   8      322.20      350.39     23.81 o
  -5   2   8        0.02        0.20      0.80 o
  -4   2   8        3.69        2.86      0.99 o
  -3   2   8      543.23      548.54     10.16 o
  -2   2   8       65.38       64.09      2.41 o
  -1   2   8       10.82        9.40      1.37 o
   0   2   8       10.98       14.94      1.46 o
   1   2   8      133.86      132.45      4.10 o
   2   2   8      843.27      859.33     18.11 o
   3   2   8      256.08      261.70     11.98 o
   4   2   8      217.72      228.42     26.40 o
   5   2   8       41.41       40.53      5.25 o
  -6   3   8        9.56       21.85      6.24 o
  -5   3   8       44.40       42.52      3.57 o
  -4   3   8      174.30      181.40      4.86 o
  -3   3   8       12.03       13.59      1.31 o
  -2   3   8       93.56       84.52      2.79 o
  -1   3   8      283.10      266.33      6.42 o
   0   3   8       28.49       28.62      1.84 o
   1   3   8      214.68      222.79      5.84 o
   2   3   8        7.96        8.55      1.73 o
   3   3   8      568.46      587.72     16.36 o
   4   3   8      158.15      150.74      7.89 o
   5   3   8       48.72       44.71      5.10 o
  -6   4   8        3.31        6.54      5.80 o
  -5   4   8       42.95       34.79      3.27 o
  -4   4   8        0.03        1.51      0.96 o
  -3   4   8      430.83      457.96     10.35 o
  -2   4   8       89.22       89.58      2.90 o
  -1   4   8       79.34       77.50      3.42 o
   0   4   8       21.27       25.19      1.84 o
   1   4   8      297.56      292.76      7.10 o
   2   4   8        0.03        2.69      2.68 o
   3   4   8       50.55       50.20      3.04 o
   4   4   8       49.55       40.23      4.47 o
   5   4   8        2.99        3.96      4.46 o
  -6   5   8        0.32        0.15      3.57 o
  -5   5   8      353.38      344.34     13.39 o
  -4   5   8        4.79        1.54      1.56 o
  -3   5   8      233.70      244.21      9.22 o
  -2   5   8      168.86      166.65      4.52 o
  -1   5   8      406.54      406.09      7.83 o
   0   5   8      334.51      363.73      7.29 o
   1   5   8      579.52      604.54     11.78 o
   2   5   8        1.67        1.10      1.78 o
   3   5   8       59.76       60.15      2.82 o
   4   5   8        3.62        7.29      3.73 o
   5   5   8      153.95      147.25      9.42 o
  -6   6   8        2.72        5.65      4.31 o
  -5   6   8       26.10       21.11      3.27 o
  -4   6   8      106.48      105.89      2.93 o
  -3   6   8     1301.89     1417.31     31.11 o
  -2   6   8     1117.79     1177.27     20.84 o
  -1   6   8       18.33       20.40      1.39 o
   0   6   8       14.10       18.23      2.75 o
   1   6   8       53.36       65.50      6.02 o
   2   6   8        2.22        1.01      0.97 o
   3   6   8       10.12        8.63      2.90 o
   4   6   8        3.81        7.63      3.84 o
  -6   7   8       26.12       23.49      5.65 o
  -5   7   8      138.77      128.93      7.14 o
  -4   7   8       56.71       58.32      1.75 o
  -3   7   8      248.76      251.18      6.25 o
  -2   7   8      122.75      129.70      3.81 o
  -1   7   8      619.21      638.17     15.20 o
   0   7   8      110.94      105.02      3.75 o
   1   7   8       88.85       76.90      3.15 o
   2   7   8      486.05      489.28     12.52 o
   3   7   8       47.79       45.57      3.46 o
   4   7   8       71.94       72.84      5.82 o
  -5   8   8      110.03       94.72      6.99 o
  -4   8   8        8.72        4.76      2.53 o
  -3   8   8       88.33       91.49      3.57 o
  -2   8   8      156.55      155.97      4.25 o
  -1   8   8      170.92      176.55      4.72 o
   0   8   8      520.93      517.53     12.26 o
   1   8   8      259.73      246.08      7.00 o
   2   8   8        3.03        1.96      4.46 o
   3   8   8       78.03       73.74      3.55 o
   4   8   8       92.08      101.82      7.36 o
  -5   9   8       49.27       42.22      6.84 o
  -4   9   8        1.37        6.99      2.68 o
  -3   9   8       15.70       10.84      1.49 o
  -2   9   8      358.17      372.75      8.26 o
  -1   9   8      113.05      102.86      3.50 o
   0   9   8       43.34       41.77      2.36 o
   1   9   8      157.37      141.70      7.21 o
   2   9   8      102.69      115.44      5.39 o
   3   9   8        7.64        2.00      1.78 o
   4   9   8       10.81       -3.82      3.82 o
  -5  10   8        0.91       -1.49      5.05 o
  -4  10   8        3.13        5.50      4.76 o
  -3  10   8        5.59        6.51      1.35 o
  -2  10   8       62.02       60.00      3.87 o
  -1  10   8      183.28      180.73      6.84 o
   0  10   8      216.77      229.60      6.67 o
   1  10   8       13.36       16.50      2.52 o
   2  10   8        4.96       -0.88      2.58 o
   3  10   8       22.79       18.89      3.87 o
  -5  11   8        2.11        2.23      4.16 o
  -4  11   8       88.78       86.83      9.81 o
  -3  11   8        0.08        0.21      1.64 o
  -2  11   8       31.30       29.13      2.36 o
  -1  11   8       54.41       47.77      4.16 o
   0  11   8       44.32       45.87      2.99 o
   1  11   8       65.65       69.77      4.29 o
   2  11   8       41.33       40.64     11.89 o
   3  11   8        0.73        2.88      3.83 o
  -4  12   8        3.60        6.24      5.80 o
  -3  12   8       36.66       33.72      2.43 o
  -2  12   8       28.62       29.61      2.52 o
  -1  12   8      156.32      157.60      6.13 o
   0  12   8       12.44       12.58      2.36 o
   1  12   8      631.38      663.68     23.17 o
   2  12   8       20.50       24.82      6.39 o
   3  12   8       56.24       50.00      5.72 o
  -4  13   8       54.18       54.71      9.37 o
  -3  13   8        6.44        5.50      5.95 o
  -2  13   8       67.13       59.89      3.77 o
  -1  13   8      156.06      157.73      6.60 o
   0  13   8       15.51       16.07      3.20 o
   1  13   8       74.77       80.41      6.84 o
   2  13   8       32.64       30.96      8.70 o
  -3  14   8      102.95      114.79      7.14 o
  -2  14   8       46.19       41.00      3.16 o
  -1  14   8        1.54       -2.50      3.64 o
   0  14   8       30.43       28.42      4.63 o
   1  14   8      218.83      213.45     11.20 o
   2  14   8        0.89        2.55      3.04 o
  -3  15   8        8.91       10.26      6.69 o
  -2  15   8        9.36        5.31      5.13 o
  -1  15   8      146.83      134.34      7.00 o
   0  15   8       25.27       27.73      5.41 o
   1  15   8        0.83        4.00      5.35 o
  -2  16   8        3.66        6.99      5.05 o
   0  16   8       49.84       37.13      5.57 o
  -5   0   9        5.15        6.69      1.64 o
  -3   0   9      320.51      339.47      9.67 o
  -1   0   9      232.83      239.55      9.08 o
   1   0   9     1317.34     1427.88     40.63 o
   3   0   9      550.79      599.21     32.16 o
  -6   1   9        2.75        1.49      2.73 o
  -5   1   9      188.56      191.72      5.04 o
  -4   1   9       63.29       62.42      2.23 o
  -3   1   9       28.97       27.58      1.47 o
  -2   1   9       82.35       79.34      2.20 o
  -1   1   9     1149.49     1255.65     24.82 o
   0   1   9       52.06       54.54      2.47 o
   1   1   9      161.93      163.83      5.12 o
   2   1   9      241.45      255.31      7.34 o
   3   1   9        2.05        7.86      2.96 o
   4   1   9      134.02      143.03     10.04 o
  -6   2   9      329.80      360.36     25.14 o
  -5   2   9        3.03        0.97      1.86 o
  -4   2   9        0.35       -0.36      0.89 o
  -3   2   9      326.41      346.15      8.36 o
  -2   2   9      104.14      104.24      3.99 o
  -1   2   9      271.94      279.20      6.04 o
   0   2   9       13.20        9.83      0.98 o
   1   2   9      323.72      322.23      8.73 o
   2   2   9      696.33      723.32     15.91 o
   3   2   9      198.16      215.73     10.25 o
   4   2   9       13.58        9.96      3.93 o
  -6   3   9        0.05       -5.50      5.50 o
  -5   3   9       42.06       40.26     10.33 o
  -4   3   9      121.60      122.39      3.78 o
  -3   3   9        0.69        1.20      1.71 o
  -2   3   9       27.46       25.71      1.79 o
  -1   3   9      312.08      315.78      7.66 o
   0   3   9        9.37        9.52      1.42 o
   1   3   9      239.23      237.45      6.42 o
   2   3   9       68.57       72.00      3.46 o
   3   3   9      133.82      140.78      7.64 o
   4   3   9       82.58       83.88      7.36 o
  -6   4   9       31.45       27.50      7.28 o
  -5   4   9        2.22        2.23      2.23 o
  -4   4   9       67.92       66.14      2.57 o
  -3   4   9        5.05        5.30      1.31 o
  -2   4   9      150.78      149.00      4.31 o
  -1   4   9        4.28        2.31      2.75 o
   0   4   9      550.38      546.59     12.56 o
   1   4   9        0.98       -1.51      1.63 o
   2   4   9        1.49        1.95      1.62 o
   3   4   9        6.08        8.74      3.52 o
   4   4   9       16.59       28.50      5.95 o
  -5   5   9       15.80       12.19      3.42 o
  -4   5   9      165.54      171.14      7.59 o
  -3   5   9        0.10        1.25      1.21 o
  -2   5   9     1252.54     1378.21     30.28 o
  -1   5   9       11.73       11.37      2.38 o
   0   5   9       67.67       63.70      2.98 o
   1   5   9       51.64       48.97      2.73 o
   2   5   9      405.26      429.20     11.27 o
   3   5   9        7.13        2.59      4.31 o
   4   5   9       30.92       37.72      5.10 o
  -5   6   9       82.92       76.72      5.65 o
  -4   6   9        7.56        7.33      1.34 o
  -3   6   9      296.94      295.93      7.47 o
  -2   6   9      554.36      578.11     13.04 o
  -1   6   9        9.87        8.31      1.43 o
   0   6   9       91.08       90.61      3.35 o
   1   6   9       26.32       28.76      1.93 o
   2   6   9       29.08       28.97      1.63 o
   3   6   9      222.65      212.56     10.12 o
   4   6   9       54.53       58.70      5.97 o
  -5   7   9       11.37       21.55      4.01 o
  -4   7   9       73.08       80.56      2.79 o
  -3   7   9        7.08        5.73      1.47 o
  -2   7   9        0.18       -0.22      1.37 o
  -1   7   9      100.91       98.46      3.27 o
   0   7   9      314.18      334.70      7.86 o
   1   7   9      358.17      349.97      9.79 o
   2   7   9       76.90       78.25      4.39 o
   3   7   9        0.52        2.50      4.01 o
   4   7   9      161.09      152.42     17.03 o
  -5   8   9        0.66        0.00      5.05 o
  -4   8   9       14.93       16.50      1.78 o
  -3   8   9       56.04       53.24      3.20 o
  -2   8   9      885.39      962.66     19.17 o
  -1   8   9      457.05      482.10     10.26 o
   0   8   9        0.28        0.41      2.01 o
   1   8   9       91.01       84.39      6.77 o
   2   8   9       64.61       62.68      5.12 o
   3   8   9      108.44      101.26      7.05 o
   4   8   9        8.13        3.10      4.36 o
  -5   9   9      132.35      114.65     10.71 o
  -4   9   9        8.24       17.09      4.76 o
  -3   9   9        0.03        0.48      1.31 o
  -2   9   9       17.05       11.41      1.78 o
  -1   9   9        3.62        4.06      1.71 o
   0   9   9        0.50        1.82      1.78 o
   1   9   9      617.76      587.80     17.27 o
   2   9   9       35.15       29.80     11.67 o
   3   9   9        1.56        8.72      3.82 o
  -5  10   9       12.00       25.57      6.39 o
  -4  10   9        0.01        0.15      4.91 o
  -3  10   9      162.69      179.97      6.42 o
  -2  10   9       12.00       13.87      2.05 o
  -1  10   9      121.66      121.33      4.52 o
   0  10   9        0.01        4.51      2.85 o
   1  10   9       39.69       43.47      4.59 o
   2  10   9        7.00        1.56      3.68 o
   3  10   9      197.30      186.43     14.72 o
  -4  11   9       12.70       24.83      8.32 o
  -3  11   9        7.73        6.45      1.99 o
  -2  11   9       20.37       15.26      2.00 o
  -1  11   9      139.38      134.46      5.36 o
   0  11   9       11.78        5.54      5.95 o
   1  11   9       50.45       53.30      5.36 o
   2  11   9       69.32       50.94      5.61 o
   3  11   9       10.56        7.10      4.34 o
  -4  12   9        5.19       -6.24      6.24 o
  -3  12   9      121.09      128.03     12.19 o
  -2  12   9        9.30        6.44      2.09 o
  -1  12   9      222.62      222.36      8.27 o
   0  12   9      113.14      116.40      7.15 o
   1  12   9      153.12      153.18      9.25 o
   2  12   9       97.69       82.09      7.10 o
  -3  13   9        0.96       -4.46      6.09 o
  -2  13   9        7.96        2.62      2.26 o
  -1  13   9        8.71        5.48      3.34 o
   0  13   9       10.80        5.62      3.71 o
   1  13   9      410.53      421.66     19.29 o
   2  13   9      292.89      296.72     15.38 o
  -3  14   9       60.10       53.82      9.81 o
  -2  14   9       18.55       19.19      5.43 o
  -1  14   9        1.52        2.30      3.15 o
   0  14   9       42.40       48.91      6.10 o
   1  14   9      136.61      133.40      8.85 o
  -2  15   9       80.87       72.56     10.26 o
  -1  15   9       21.71       12.39      5.72 o
   0  15   9       28.69       29.42      5.28 o
  -6   0  10      105.71       78.36     10.56 o
  -4   0  10     1103.42     1160.26     28.79 o
  -2   0  10        3.38        2.08      1.49 o
   0   0  10      595.66      626.72     20.26 o
   2   0  10      104.44       98.88      5.95 o
   4   0  10       53.37       61.70      8.77 o
  -6   1  10       39.78       33.95      5.18 o
  -5   1  10        1.77        5.25      3.86 o
  -4   1  10        6.94        8.41      1.49 o
  -3   1  10       18.68       16.56      1.42 o
  -2   1  10       96.88       97.88      3.07 o
  -1   1  10       11.13       11.47      1.75 o
   0   1  10       13.06       13.32      2.68 o
   1   1  10      125.95      125.91      4.73 o
   2   1  10     1346.32     1478.47     45.99 o
   3   1  10       49.92       41.38      5.00 o
   4   1  10        0.18       -3.57      3.57 o
  -6   2  10       32.03       43.41      7.43 o
  -5   2  10       10.47        9.96      4.46 o
  -4   2  10       77.81       73.45      3.42 o
  -3   2  10       57.95       56.34      2.39 o
  -2   2  10        1.03        3.00      1.10 o
  -1   2  10      559.16      570.05     15.04 o
   0   2  10      442.08      444.41     11.11 o
   1   2  10       10.13       10.18      2.03 o
   2   2  10       20.06       21.75      6.91 o
   3   2  10       12.67       13.91      4.19 o
   4   2  10       63.81       55.56      7.07 o
  -6   3  10       17.54       13.97      5.20 o
  -5   3  10       28.57       32.92      3.82 o
  -4   3  10       41.96       35.97      2.78 o
  -3   3  10       18.54       17.43      1.84 o
  -2   3  10       96.37      101.10      3.73 o
  -1   3  10      112.50      116.59      3.99 o
   0   3  10       11.33       12.26      2.68 o
   1   3  10      169.05      161.01      5.57 o
   2   3  10       32.92       30.35      4.39 o
   3   3  10        5.33        3.22      3.64 o
   4   3  10       72.34       65.93      6.84 o
  -5   4  10        3.45        1.27      3.12 o
  -4   4  10        2.52        3.76      2.30 o
  -3   4  10      138.45      140.34      4.51 o
  -2   4  10       68.14       64.76      2.78 o
  -1   4  10       60.92       60.23      2.94 o
   0   4  10       10.52        8.89      1.78 o
   1   4  10        8.68        8.25      1.86 o
   2   4  10       27.09       32.60      4.08 o
   3   4  10      431.48      468.56     23.29 o
   4   4  10       23.54       24.74      4.83 o
  -5   5  10      109.84      106.02      6.54 o
  -4   5  10        3.67       -0.05      1.46 o
  -3   5  10       65.03       65.85      2.77 o
  -2   5  10       62.42       66.32      2.90 o
  -1   5  10       16.89       15.53      1.99 o
   0   5  10       16.23       12.25      2.09 o
   1   5  10      567.02      567.29     14.32 o
   2   5  10        9.98        8.47      3.68 o
   3   5  10       72.40       63.11      9.14 o
   4   5  10       70.21       66.11      6.83 o
  -5   6  10        0.24        2.97      3.42 o
  -4   6  10        2.16        1.18      1.42 o
  -3   6  10       97.02       84.75      4.61 o
  -2   6  10       13.01       14.59      1.79 o
  -1   6  10      249.83      264.00      8.46 o
   0   6  10        5.48        3.66      1.71 o
   1   6  10      161.89      155.63      5.84 o
   2   6  10        1.23       -1.69      3.27 o
   3   6  10      483.07      478.95     22.00 o
  -5   7  10       37.63       34.64      6.69 o
  -4   7  10      222.33      208.39     15.47 o
  -3   7  10      281.76      301.74      8.04 o
  -2   7  10        0.11        2.90      2.75 o
  -1   7  10       26.06       26.14      2.31 o
   0   7  10      134.32      130.62      5.20 o
   1   7  10        0.31        0.46      3.72 o
   2   7  10        0.63        4.98      3.66 o
   3   7  10        1.87        7.99      4.78 o
  -5   8  10        0.14       -1.04      5.20 o
  -4   8  10      182.50      181.89     14.28 o
  -3   8  10      211.19      177.34     15.17 o
  -2   8  10      399.61      414.50     10.99 o
  -1   8  10       89.14       81.53      4.46 o
   0   8  10       54.71       50.04      4.29 o
   1   8  10        2.54        0.89      3.26 o
   2   8  10      107.42      107.46      7.20 o
   3   8  10      155.18      169.81     13.53 o
  -4   9  10       97.75      100.22      9.81 o
  -3   9  10       12.05        9.25      2.06 o
  -2   9  10      409.04      418.68     11.57 o
  -1   9  10       38.01       38.02      2.52 o
   0   9  10        1.20        0.21      1.80 o
   1   9  10       10.00        9.71      3.94 o
   2   9  10      111.52      110.37     21.19 o
   3   9  10       36.37       33.02      5.47 o
  -4  10  10       89.87       79.40      9.37 o
  -3  10  10        2.19        4.75      2.23 o
  -2  10  10        0.03       -1.41      1.84 o
  -1  10  10       14.41       11.99      2.39 o
   0  10  10      252.22      245.75      7.82 o
   1  10  10        0.88        1.52      4.46 o
   2  10  10       35.18       25.18      4.78 o
  -4  11  10        7.05        1.49      5.80 o
  -3  11  10        1.55        8.03      4.61 o
  -2  11  10       19.78       20.98      4.24 o
  -1  11  10       28.92       25.92      2.97 o
   0  11  10        0.00        2.12      7.14 o
   1  11  10       39.99       46.43      9.81 o
   2  11  10      172.66      185.96     10.87 o
  -3  12  10      160.18      167.30     13.98 o
  -2  12  10       15.69       15.53      2.71 o
  -1  12  10       12.43       10.75      3.49 o
   0  12  10       19.45       18.49      4.44 o
   1  12  10        5.14        6.39      6.69 o
  -3  13  10        0.10       -4.46      4.46 o
  -2  13  10       12.50        8.41      4.17 o
  -1  13  10       69.30       65.72      9.74 o
   0  13  10       18.26       18.18      5.10 o
   1  13  10       16.12       15.33      5.06 o
  -1  14  10        0.56        8.03      5.43 o
   0  14  10       50.46       26.94      4.72 o
  -5   0  11       32.47       23.49      5.95 o
  -3   0  11       21.64       23.93      2.38 o
  -1   0  11       56.43       44.75      3.57 o
   1   0  11     1892.21     2078.06     84.20 o
   3   0  11      247.95      302.71     21.87 o
  -5   1  11       80.03       75.68      8.33 o
  -4   1  11       21.76       17.74      1.81 o
  -3   1  11       90.15       89.76      3.56 o
  -2   1  11      141.45      141.08      4.03 o
  -1   1  11        1.88        1.34      1.79 o
   0   1  11        9.15        6.92      1.88 o
   1   1  11       49.26       49.38      9.37 o
   2   1  11      208.93      185.97      9.88 o
   3   1  11      154.97      167.87     19.70 o
  -5   2  11       12.82       10.78      3.57 o
  -4   2  11       31.51       33.65      2.26 o
  -3   2  11       95.81       99.45      5.72 o
  -2   2  11       20.92       19.73      1.70 o
  -1   2  11      174.83      171.29      4.78 o
   0   2  11      116.95      106.17      5.95 o
   1   2  11       39.40       32.56      3.85 o
   2   2  11       82.17       83.25      5.99 o
   3   2  11       77.00       76.95      7.07 o
  -5   3  11       10.61        4.15      6.47 o
  -4   3  11        5.05        4.28      1.93 o
  -3   3  11       70.15       74.62      3.03 o
  -2   3  11      167.26      173.61      5.00 o
  -1   3  11       13.95       12.08      1.45 o
   0   3  11       65.61       60.41      5.72 o
   1   3  11       61.71       54.86      4.72 o
   2   3  11       86.42       93.86      6.62 o
   3   3  11        0.25        1.18      4.42 o
  -5   4  11        6.07        2.23      4.31 o
  -4   4  11      213.00      217.91      6.54 o
  -3   4  11        0.65        3.65      1.78 o
  -2   4  11        0.59        5.83      3.34 o
  -1   4  11        3.11        0.46      2.01 o
   0   4  11      176.60      176.92      5.28 o
   1   4  11        3.48        5.68      8.84 o
   2   4  11      207.03      225.39     10.71 o
   3   4  11       17.47       26.39      5.45 o
  -5   5  11        4.59        0.89      5.95 o
  -4   5  11        2.02        1.46      2.16 o
  -3   5  11       52.39       47.82      2.92 o
  -2   5  11      388.20      422.61     11.91 o
  -1   5  11        0.04        0.85      1.64 o
   0   5  11      209.61      203.19      7.43 o
   1   5  11       45.44       32.30      4.46 o
   2   5  11       18.43       13.25      4.35 o
   3   5  11       13.68        9.14      4.52 o
  -5   6  11       23.61       20.66      5.95 o
  -4   6  11       86.39       89.66      8.77 o
  -3   6  11        0.10        0.35      2.53 o
  -2   6  11      186.80      196.26      7.88 o
  -1   6  11       97.92       97.98      5.06 o
   0   6  11      252.96      275.55      9.52 o
   1   6  11        9.82       12.01      4.14 o
   2   6  11      105.93      103.25      7.88 o
   3   6  11        2.91       -0.87      3.60 o
  -4   7  11       17.77       17.24      4.91 o
  -3   7  11      442.14      443.09     13.02 o
  -2   7  11       12.65        6.43      2.53 o
  -1   7  11      180.32      182.59      7.25 o
   0   7  11      615.59      616.52     28.59 o
   1   7  11        1.70        8.55      3.24 o
   2   7  11       10.27       16.91      4.75 o
   3   7  11        1.16       -4.73      4.73 o
  -4   8  11      131.69      119.26     11.15 o
  -3   8  11      372.59      348.59     12.35 o
  -2   8  11      204.86      199.96      7.65 o
  -1   8  11       25.11       20.89      2.89 o
   0   8  11       17.34       18.69      3.43 o
   1   8  11        8.53        6.11      4.02 o
   2   8  11        5.95        6.24      4.40 o
  -4   9  11       76.22       62.00      8.62 o
  -3   9  11        0.03       -0.34      3.43 o
  -2   9  11       22.74       20.34      8.03 o
  -1   9  11       67.82       66.43      4.29 o
   0   9  11        0.87        2.96      3.68 o
   1   9  11      109.72      117.55     10.33 o
   2   9  11        3.64        1.51      4.56 o
  -3  10  11        6.60        1.19      6.54 o
  -2  10  11        0.00       -1.02      2.46 o
  -1  10  11       48.83       48.83      4.11 o
   0  10  11        8.87        6.51      5.36 o
   1  10  11       24.54       25.43      5.35 o
   2  10  11        9.39       11.00      4.97 o
  -3  11  11        5.18        6.84      7.14 o
  -2  11  11       22.28       18.82      3.32 o
  -1  11  11        9.91       21.79      4.98 o
   0  11  11        1.35        1.59      6.99 o
   1  11  11       92.25       91.46     16.88 o
  -2  12  11        0.73       -3.25      4.25 o
  -1  12  11       59.65       65.78      6.35 o
   0  12  11        1.20        2.41      4.32 o
  -4   0  12      100.05       98.73      4.91 o
  -2   0  12      267.27      275.23     11.60 o
   0   0  12      176.08      178.03     12.79 o
   2   0  12       71.21       68.54      9.52 o
  -5   1  12        1.47       -2.38      4.31 o
  -4   1  12       47.10       36.86      2.61 o
  -3   1  12        0.62        1.93      1.71 o
  -2   1  12      458.05      494.31     12.84 o
  -1   1  12       23.20       27.88      6.17 o
   0   1  12      112.52      102.13      6.51 o
   1   1  12      177.63      176.08      9.27 o
   2   1  12      183.70      186.23     10.78 o
   3   1  12        1.31       11.19      5.54 o
  -5   2  12      122.50      113.46     11.75 o
  -4   2  12       11.39       17.40      2.09 o
  -3   2  12        0.97       -0.53      1.64 o
  -2   2  12       19.59       25.85      7.73 o
  -1   2  12      105.00       96.95      7.06 o
   0   2  12      189.96      186.63      8.98 o
   1   2  12       87.55       77.46      6.15 o
   2   2  12      294.94      310.72     15.92 o
  -5   3  12       38.88       40.14      8.47 o
  -4   3  12       12.02        9.95      4.24 o
  -3   3  12      116.78      113.87      4.00 o
  -2   3  12       31.99       33.83      2.34 o
  -1   3  12       19.15       19.93      1.86 o
   0   3  12       65.73       66.04      5.95 o
   1   3  12       89.30       98.67     13.01 o
   2   3  12       26.85       24.80      4.32 o
  -4   4  12       18.10       16.64      3.11 o
  -3   4  12       59.57       56.91      3.14 o
  -2   4  12       12.88       10.81      2.82 o
  -1   4  12       95.18       97.01      3.87 o
   0   4  12       35.76       36.80      4.93 o
   1   4  12       63.35       66.06      5.99 o
   2   4  12       50.16       43.64      5.24 o
  -4   5  12       23.24       26.76      6.09 o
  -3   5  12       13.45        9.26      2.54 o
  -2   5  12        5.35        6.86      4.01 o
  -1   5  12        3.73        8.45      2.45 o
   0   5  12       34.64       31.50      2.68 o
   1   5  12       77.48       75.69      6.75 o
   2   5  12        0.20        1.51      5.14 o
  -4   6  12       17.90       13.23      5.80 o
  -3   6  12      556.03      591.63     19.83 o
  -2   6  12      186.42      186.92      7.36 o
  -1   6  12       89.65       86.89      4.95 o
   0   6  12       59.87       51.05      5.33 o
   1   6  12       38.89       37.11      4.86 o
   2   6  12       47.85       45.36      6.10 o
  -4   7  12        1.59        4.76      6.24 o
  -3   7  12      209.61      201.68      8.66 o
  -2   7  12        4.67        3.85      2.86 o
  -1   7  12       50.90       37.72      9.96 o
   0   7  12      147.44      136.01      8.41 o
   1   7  12      155.16      146.14      9.07 o
   2   7  12        1.20        3.34      8.18 o
  -3   8  12      201.59      192.31     14.28 o
  -2   8  12       85.98       69.97      8.70 o
  -1   8  12        8.74        7.33      4.61 o
   0   8  12       84.52       84.54      7.07 o
   1   8  12       11.71       10.94      4.91 o
  -3   9  12        1.06       11.15      6.84 o
  -2   9  12      100.45       98.54      6.07 o
  -1   9  12      101.30       87.40      6.82 o
   0   9  12       35.19       39.74      5.41 o
   1   9  12       51.73       55.55      6.53 o
  -2  10  12       77.57       75.62      6.05 o
  -1  10  12       22.31       23.86      4.79 o
   0  10  12       13.53       21.36      4.95 o
  -1  11  12        0.09        5.30      4.91 o
  -3   0  13        0.44        3.57      3.42 o
  -1   0  13      359.62      369.34     24.70 o
   1   0  13        0.43        0.00      6.84 o
  -4   1  13       17.61       10.13      4.61 o
  -3   1  13       80.16       76.47      5.03 o
  -2   1  13        0.13        3.05      5.43 o
  -1   1  13       34.41       30.52      4.63 o
   0   1  13       26.87       25.15      8.47 o
   1   1  13      648.89      703.58     30.48 o
   2   1  13        0.44       -3.37      4.76 o
  -4   2  13        4.05       -1.92      3.32 o
  -3   2  13       15.43       10.62      3.49 o
  -2   2  13        0.03        4.03      8.47 o
  -1   2  13      150.78      147.77     16.66 o
   0   2  13      101.31       82.57      6.58 o
   1   2  13       29.06       18.56      5.20 o
   2   2  13      101.80       93.05      8.14 o
  -4   3  13       35.37       38.30      4.51 o
  -3   3  13       28.21       24.83      2.93 o
  -2   3  13        5.27        1.48      1.83 o
  -1   3  13        1.98        6.89      6.99 o
   0   3  13      284.59      296.72     15.44 o
   1   3  13       53.90       62.31      6.81 o
  -4   4  13       29.25       32.21      4.34 o
  -3   4  13       31.17       27.23      2.96 o
  -2   4  13      125.45      123.99      5.30 o
  -1   4  13       61.42       59.54      7.14 o
   0   4  13        3.24        5.92      3.55 o
   1   4  13       19.06       19.83      5.03 o
  -3   5  13        3.06        4.35      2.35 o
  -2   5  13       78.38       70.00      3.98 o
  -1   5  13        8.60       10.99      4.09 o
   0   5  13        0.08       -2.42     10.70 o
   1   5  13        1.01       -2.90      4.82 o
  -3   6  13      181.63      161.32      9.76 o
  -2   6  13        7.60        9.03      4.31 o
  -1   6  13        0.02       -1.93      4.68 o
   0   6  13        8.20       14.69      5.25 o
   1   6  13      105.16       99.42      8.19 o
  -3   7  13        7.66        7.43      7.28 o
  -2   7  13       52.12       51.34      6.05 o
  -1   7  13        6.53        2.49      4.25 o
   0   7  13       10.15       15.33      5.10 o
  -2   8  13       13.33       18.33      3.99 o
  -1   8  13       87.77       84.98      7.50 o
   0   8  13       16.51       13.56      5.27 o
  -2   0  14       46.81       65.71     10.70 o
   0   0  14        0.33        3.86      6.99 o
  -3   1  14        9.54        4.13      4.15 o
  -2   1  14        2.09        5.95      4.53 o
  -1   1  14        0.07        5.90      6.47 o
   0   1  14       44.61       48.49      5.42 o
  -3   2  14        3.69        8.35      4.40 o
  -2   2  14        1.01       -1.56     10.70 o
  -1   2  14       11.82        8.94      5.65 o
   0   2  14      211.22      193.88     11.14 o
  -2   3  14        3.43        0.99      4.51 o
  -1   3  14       56.88       60.99      6.36 o
   0   3  14        5.71        4.52      6.76 o
  -2   4  14       15.88       12.78      4.67 o
  -1   4  14      217.07      214.71     11.90 o
   0   4  14       72.71       65.00      6.14 o
  -2   5  14       30.47       31.94      5.98 o
  -1   5  14      151.83      136.41      8.98 o
 
